# Supplementary material for: TOP2B Is Required to Maintain the Adrenergic Neural Phenotype and for ATRA-Induced Differentiation of SH-SY5Y Neuroblastoma Cells
Source: Mol Neurobiol. 2022 Jul 13;59(10):5987–6008. doi: 10.1007/s12035-022-02949-6 (PMC9463316; doi:10.1007/s12035-022-02949-6)
Supplement: Supplementary file 1 — Supplementary file1 (XLSX 18536 KB) [file 12035_2022_2949_MOESM1_ESM.xlsx]

## Sheet: WT_C vBKO_C_TPMs_&_genelengths
symbol	ensembl_geneid	Log2FC_WTC_v_BKOC	padj_WTC_v_BKOC_	WTC_tpm_above_median	In_KING_2013	In_FENG_2017	In_KING&FENG	entrez	symbol	chr	start	end	strand	gene_length	Log2_gene_length	biotype	description
NRXN1	ENSG00000179915	-0.301044	0.42276	TRUE	TRUE	TRUE	b_BOTH	9378	NRXN1	2	49918505	51225575	-1	1307070	20.3179	protein_coding	neurexin 1 [Source:HGNC Symbol;Acc:HGNC:8008]
PCDH9	ENSG00000184226	-0.0703466	0.733479	FALSE	TRUE	TRUE	b_BOTH	5101	PCDH9	13	66302834	67230445	-1	927611	19.8232	protein_coding	protocadherin 9 [Source:HGNC Symbol;Acc:HGNC:8661]
NBEA	ENSG00000172915	2.21267	5.06e-98	TRUE	TRUE	TRUE	b_BOTH	26960	NBEA	13	34942287	35673022	1	730735	19.479	protein_coding	neurobeachin [Source:HGNC Symbol;Acc:HGNC:7648]
RELN	ENSG00000189056	0.900268	1.06e-05	TRUE	TRUE	TRUE	b_BOTH	5649	RELN	7	103471784	103989516	-1	517732	18.9818	protein_coding	reelin [Source:HGNC Symbol;Acc:HGNC:9957]
PTPRD	ENSG00000153707	0.660717	0.127475	FALSE	FALSE	TRUE	c_FENG	5789	PTPRD	9	8314246	10612723	-1	2298477	21.1322	protein_coding	protein tyrosine phosphatase, receptor type D [Source:HGNC Symbol;Acc:HGNC:9668]
DLG2	ENSG00000150672	-0.0426758	0.930829	FALSE	FALSE	TRUE	c_FENG	1740	DLG2	11	83455012	85627922	-1	2172910	21.0512	protein_coding	discs large MAGUK scaffold protein 2 [Source:HGNC Symbol;Acc:HGNC:2901]
LRP1B	ENSG00000168702	-1.61589	0.0761596	FALSE	FALSE	TRUE	c_FENG	53353	LRP1B	2	140231423	142131701	-1	1900278	20.8578	protein_coding	LDL receptor related protein 1B [Source:HGNC Symbol;Acc:HGNC:6693]
NRXN3	ENSG00000021645	-0.47531	0.695463	FALSE	FALSE	TRUE	c_FENG	9369	NRXN3	14	78170373	79868290	1	1697917	20.6953	protein_coding	neurexin 3 [Source:HGNC Symbol;Acc:HGNC:8010]
LRRC4C	ENSG00000148948	2.31526	7.01e-07	FALSE	FALSE	TRUE	c_FENG	57689	LRRC4C	11	40114203	41459773	-1	1345570	20.3598	protein_coding	leucine rich repeat containing 4C [Source:HGNC Symbol;Acc:HGNC:29317]
GALNTL6	ENSG00000174473	-0.828993	0.0695651	FALSE	FALSE	TRUE	c_FENG	442117	GALNTL6	4	171812254	173041559	1	1229305	20.2294	protein_coding	polypeptide N-acetylgalactosaminyltransferase like 6 [Source:HGNC Symbol;Acc:HGNC:33844]
ZFPM2	ENSG00000169946	1.15324	0.135193	FALSE	FALSE	TRUE	c_FENG	23414	ZFPM2	8	104590733	105804532	1	1213799	20.2111	protein_coding	zinc finger protein, FOG family member 2 [Source:HGNC Symbol;Acc:HGNC:16700]
CADM2	ENSG00000175161	-0.178351	0.547864	FALSE	FALSE	TRUE	c_FENG	253559	CADM2	3	84958981	86074429	1	1115448	20.0892	protein_coding	cell adhesion molecule 2 [Source:HGNC Symbol;Acc:HGNC:29849]
NRG3	ENSG00000185737	-2.41776	1.32e-14	FALSE	FALSE	TRUE	c_FENG	10718	NRG3	10	81875314	82987179	1	1111865	20.0846	protein_coding	neuregulin 3 [Source:HGNC Symbol;Acc:HGNC:7999]
DPP6	ENSG00000130226	-7.42802	1.33e-199	TRUE	FALSE	TRUE	c_FENG	1804	DPP6	7	153887097	154894285	1	1007188	19.9419	protein_coding	dipeptidyl peptidase like 6 [Source:HGNC Symbol;Acc:HGNC:3010]
NAV3	ENSG00000067798	0.170565	0.72585	TRUE	FALSE	TRUE	c_FENG	89795	NAV3	12	77324641	78213008	1	888367	19.7608	protein_coding	neuron navigator 3 [Source:HGNC Symbol;Acc:HGNC:15998]
NEGR1	ENSG00000172260	-0.101897	0.891722	TRUE	FALSE	TRUE	c_FENG	257194	NEGR1	1	71395940	72282734	-1	886794	19.7582	protein_coding	neuronal growth regulator 1 [Source:HGNC Symbol;Acc:HGNC:17302]
DSCAM	ENSG00000171587	-5.55033	4.72e-05	FALSE	FALSE	TRUE	c_FENG	1826	DSCAM	21	40010999	40847139	-1	836140	19.6734	protein_coding	DS cell adhesion molecule [Source:HGNC Symbol;Acc:HGNC:3039]
FSTL5	ENSG00000168843	-4.94145	5.01e-114	TRUE	FALSE	TRUE	c_FENG	56884	FSTL5	4	161383897	162164035	-1	780138	19.5734	protein_coding	follistatin like 5 [Source:HGNC Symbol;Acc:HGNC:21386]
PLCL1	ENSG00000115896	-0.726664	6.26e-05	FALSE	FALSE	TRUE	c_FENG	5334	PLCL1	2	197804702	198572581	1	767879	19.5505	protein_coding	phospholipase C like 1 (inactive) [Source:HGNC Symbol;Acc:HGNC:9063]
RALYL	ENSG00000184672	-2.65657	4.35e-06	FALSE	FALSE	TRUE	c_FENG	138046	RALYL	8	84182787	84921844	1	739057	19.4953	protein_coding	RALY RNA binding protein like [Source:HGNC Symbol;Acc:HGNC:27036]
PTPRG	ENSG00000144724	0.419547	4.41e-05	TRUE	FALSE	TRUE	c_FENG	5793	PTPRG	3	61561569	62297613	1	736044	19.4894	protein_coding	protein tyrosine phosphatase, receptor type G [Source:HGNC Symbol;Acc:HGNC:9671]
FGF13	ENSG00000129682	-0.243259	0.879953	FALSE	FALSE	TRUE	c_FENG	2258	FGF13	X	138614731	139222777	-1	608046	19.2138	protein_coding	fibroblast growth factor 13 [Source:HGNC Symbol;Acc:HGNC:3670]
SYT1	ENSG00000067715	0.168412	0.242925	TRUE	FALSE	TRUE	c_FENG	6857	SYT1	12	78863993	79452008	1	588015	19.1655	protein_coding	synaptotagmin 1 [Source:HGNC Symbol;Acc:HGNC:11509]
TRHDE	ENSG00000072657	2.3785	2.03e-08	FALSE	FALSE	TRUE	c_FENG	29953	TRHDE	12	72087266	72670757	1	583491	19.1544	protein_coding	thyrotropin releasing hormone degrading enzyme [Source:HGNC Symbol;Acc:HGNC:30748]
ANK2	ENSG00000145362	-0.618789	0.00551023	TRUE	FALSE	TRUE	c_FENG	287	ANK2	4	112818109	113383740	1	565631	19.1095	protein_coding	ankyrin 2 [Source:HGNC Symbol;Acc:HGNC:493]
ADARB2	ENSG00000185736	-2.13841	0.00136264	FALSE	FALSE	TRUE	c_FENG	105	ADARB2	10	1177318	1737476	-1	560158	19.0955	protein_coding	adenosine deaminase, RNA specific B2 (inactive) [Source:HGNC Symbol;Acc:HGNC:227]
KCNAB1	ENSG00000169282	2.14173	9.12e-27	FALSE	FALSE	TRUE	c_FENG	7881	KCNAB1	3	156037701	156539138	1	501437	18.9357	protein_coding	potassium voltage-gated channel subfamily A member regulatory beta subunit 1 [Source:HGNC Symbol;Acc:HGNC:6228]
TCF4	ENSG00000196628	-0.472398	3.74e-06	TRUE	FALSE	TRUE	c_FENG	6925	TCF4	18	55222331	55664787	-1	442456	18.7552	protein_coding	transcription factor 4 [Source:HGNC Symbol;Acc:HGNC:11634]
HCN1	ENSG00000164588	0.732236	0.71357	FALSE	FALSE	TRUE	c_FENG	348980	HCN1	5	45254950	45696498	-1	441548	18.7522	protein_coding	hyperpolarization activated cyclic nucleotide gated potassium channel 1 [Source:HGNC Symbol;Acc:HGNC:4845]
ARID1B	ENSG00000049618	0.205963	0.104878	TRUE	FALSE	TRUE	c_FENG	57492	ARID1B	6	156777374	157210779	1	433405	18.7254	protein_coding	AT-rich interaction domain 1B [Source:HGNC Symbol;Acc:HGNC:18040]
SOX5	ENSG00000134532	-0.553505	0.27987	FALSE	FALSE	TRUE	c_FENG	6660	SOX5	12	23529500	23951032	-1	421532	18.6853	protein_coding	SRY-box 5 [Source:HGNC Symbol;Acc:HGNC:11201]
CASK	ENSG00000147044	-0.292084	0.0364205	TRUE	FALSE	TRUE	c_FENG	8573	CASK	X	41514934	41923463	-1	408529	18.6401	protein_coding	calcium/calmodulin dependent serine protein kinase [Source:HGNC Symbol;Acc:HGNC:1497]
TNIK	ENSG00000154310	-1.69486	2.19e-53	TRUE	FALSE	TRUE	c_FENG	23043	TNIK	3	171061339	171460408	-1	399069	18.6063	protein_coding	TRAF2 and NCK interacting kinase [Source:HGNC Symbol;Acc:HGNC:30765]
CNTN1	ENSG00000018236	-0.108023	0.510402	TRUE	FALSE	TRUE	c_FENG	1272	CNTN1	12	40692442	41072418	1	379976	18.5355	protein_coding	contactin 1 [Source:HGNC Symbol;Acc:HGNC:2171]
SH3RF3	ENSG00000172985	-0.96793	6.91e-05	FALSE	FALSE	TRUE	c_FENG	344558	SH3RF3	2	109129348	109504632	1	375284	18.5176	protein_coding	SH3 domain containing ring finger 3 [Source:HGNC Symbol;Acc:HGNC:24699]
GRIA4	ENSG00000152578	0.137273	0.638259	TRUE	FALSE	TRUE	c_FENG	2893	GRIA4	11	105609994	105982092	1	372098	18.5053	protein_coding	glutamate ionotropic receptor AMPA type subunit 4 [Source:HGNC Symbol;Acc:HGNC:4574]
BACH2	ENSG00000112182	-0.372785	0.014436	FALSE	FALSE	TRUE	c_FENG	60468	BACH2	6	89926529	90296908	-1	370379	18.4986	protein_coding	BTB domain and CNC homolog 2 [Source:HGNC Symbol;Acc:HGNC:14078]
ZMAT4	ENSG00000165061	-3.54148	2.11e-41	TRUE	FALSE	TRUE	c_FENG	79698	ZMAT4	8	40530590	40897833	-1	367243	18.4864	protein_coding	zinc finger matrin-type 4 [Source:HGNC Symbol;Acc:HGNC:25844]
DNER	ENSG00000187957	-0.238327	0.934829	FALSE	FALSE	TRUE	c_FENG	92737	DNER	2	229357629	229714558	-1	356929	18.4453	protein_coding	delta/notch like EGF repeat containing [Source:HGNC Symbol;Acc:HGNC:24456]
SKAP2	ENSG00000005020	-0.838449	0.0648649	FALSE	FALSE	TRUE	c_FENG	8935	SKAP2	7	26667062	26995239	-1	328177	18.3241	protein_coding	src kinase associated phosphoprotein 2 [Source:HGNC Symbol;Acc:HGNC:15687]
PPP3CA	ENSG00000138814	0.332106	0.0308341	TRUE	FALSE	TRUE	c_FENG	5530	PPP3CA	4	101023409	101348278	-1	324869	18.3095	protein_coding	protein phosphatase 3 catalytic subunit alpha [Source:HGNC Symbol;Acc:HGNC:9314]
CELF4	ENSG00000101489	-2.78153	2.98e-25	TRUE	FALSE	TRUE	c_FENG	56853	CELF4	18	37243047	37566037	-1	322990	18.3011	protein_coding	CUGBP Elav-like family member 4 [Source:HGNC Symbol;Acc:HGNC:14015]
CAMK2D	ENSG00000145349	-0.159538	0.471726	TRUE	FALSE	TRUE	c_FENG	817	CAMK2D	4	113451032	113761927	-1	310895	18.2461	protein_coding	calcium/calmodulin dependent protein kinase II delta [Source:HGNC Symbol;Acc:HGNC:1462]
NRCAM	ENSG00000091129	-0.498141	2.55e-12	TRUE	FALSE	TRUE	c_FENG	4897	NRCAM	7	108147623	108456717	-1	309094	18.2377	protein_coding	neuronal cell adhesion molecule [Source:HGNC Symbol;Acc:HGNC:7994]
SH3GL2	ENSG00000107295	-3.27305	0.0313562	FALSE	FALSE	TRUE	c_FENG	6456	SH3GL2	9	17579082	17797129	1	218047	17.7343	protein_coding	SH3 domain containing GRB2 like 2, endophilin A1 [Source:HGNC Symbol;Acc:HGNC:10831]
PLCXD3	ENSG00000182836	3.32969	6.22e-251	FALSE	FALSE	TRUE	c_FENG	345557	PLCXD3	5	41306954	41510628	-1	203674	17.6359	protein_coding	phosphatidylinositol specific phospholipase C X domain containing 3 [Source:HGNC Symbol;Acc:HGNC:31822]
SEMA3D	ENSG00000153993	0.562914	0.492789	FALSE	FALSE	TRUE	c_FENG	223117	SEMA3D	7	84995553	85186855	-1	191302	17.5455	protein_coding	semaphorin 3D [Source:HGNC Symbol;Acc:HGNC:10726]
CHD7	ENSG00000171316	-0.293293	0.000364713	TRUE	FALSE	TRUE	c_FENG	55636	CHD7	8	60678778	60868028	1	189250	17.5299	protein_coding	chromodomain helicase DNA binding protein 7 [Source:HGNC Symbol;Acc:HGNC:20626]
MAN2A1	ENSG00000112893	0.799534	1.58e-08	TRUE	FALSE	TRUE	c_FENG	4124	MAN2A1	5	109689366	109869625	1	180259	17.4597	protein_coding	mannosidase alpha class 2A member 1 [Source:HGNC Symbol;Acc:HGNC:6824]
KCNJ3	ENSG00000162989	-4.37442	2.06e-38	FALSE	FALSE	TRUE	c_FENG	3760	KCNJ3	2	154698299	154858352	1	160053	17.2882	protein_coding	potassium voltage-gated channel subfamily J member 3 [Source:HGNC Symbol;Acc:HGNC:6264]
GIPC2	ENSG00000137960	-4.05036	0.0916011	FALSE	FALSE	TRUE	c_FENG	54810	GIPC2	1	77979542	78138449	1	158907	17.2778	protein_coding	GIPC PDZ domain containing family member 2 [Source:HGNC Symbol;Acc:HGNC:18177]
NOVA1	ENSG00000139910	0.31142	0.00201022	TRUE	FALSE	TRUE	c_FENG	4857	NOVA1	14	26443093	26597754	-1	154661	17.2387	protein_coding	NOVA alternative splicing regulator 1 [Source:HGNC Symbol;Acc:HGNC:7886]
RUNX1T1	ENSG00000079102	-4.20093	4.25e-33	TRUE	FALSE	TRUE	c_FENG	862	RUNX1T1	8	91954967	92103286	-1	148319	17.1783	protein_coding	RUNX1 translocation partner 1 [Source:HGNC Symbol;Acc:HGNC:1535]
LGR5	ENSG00000139292	1.17567	2.37e-22	TRUE	FALSE	TRUE	c_FENG	8549	LGR5	12	71439770	71586310	1	146540	17.1609	protein_coding	leucine rich repeat containing G protein-coupled receptor 5 [Source:HGNC Symbol;Acc:HGNC:4504]
FIGN	ENSG00000182263	-1.53868	3.06e-42	TRUE	FALSE	TRUE	c_FENG	55137	FIGN	2	163593396	163736012	-1	142616	17.1218	protein_coding	fidgetin, microtubule severing factor [Source:HGNC Symbol;Acc:HGNC:13285]
MEIS1	ENSG00000143995	-0.843018	1.62e-18	TRUE	FALSE	TRUE	c_FENG	4211	MEIS1	2	66433452	66573869	1	140417	17.0994	protein_coding	Meis homeobox 1 [Source:HGNC Symbol;Acc:HGNC:7000]
SEMA6A	ENSG00000092421	-0.258957	0.329552	TRUE	FALSE	TRUE	c_FENG	57556	SEMA6A	5	116443616	116574934	-1	131318	17.0027	protein_coding	semaphorin 6A [Source:HGNC Symbol;Acc:HGNC:10738]
ABCD2	ENSG00000173208	1.01345	1.82e-23	FALSE	FALSE	TRUE	c_FENG	225	ABCD2	12	39550033	39619751	-1	69718	16.0892	protein_coding	ATP binding cassette subfamily D member 2 [Source:HGNC Symbol;Acc:HGNC:66]
USP29	ENSG00000131864	0.38878	0.908296	FALSE	FALSE	TRUE	c_FENG	57663	USP29	19	57119138	57131926	1	12788	13.6425	protein_coding	ubiquitin specific peptidase 29 [Source:HGNC Symbol;Acc:HGNC:18563]
CNTNAP2	ENSG00000174469	-0.902344	0.00476511	TRUE	TRUE	FALSE	d_KING	26047	CNTNAP2	7	146116002	148420998	1	2304996	21.1363	protein_coding	contactin associated protein like 2 [Source:HGNC Symbol;Acc:HGNC:13830]
PCDH15	ENSG00000150275	1.64384	7.41e-05	FALSE	TRUE	FALSE	d_KING	65217	PCDH15	10	53802771	55627942	-1	1825171	20.7996	protein_coding	protocadherin related 15 [Source:HGNC Symbol;Acc:HGNC:14674]
ROBO2	ENSG00000185008	-1.21624	3.56e-27	TRUE	TRUE	FALSE	d_KING	6092	ROBO2	3	75906695	77649964	1	1743269	20.7334	protein_coding	roundabout guidance receptor 2 [Source:HGNC Symbol;Acc:HGNC:10250]
GRID2	ENSG00000152208	-3.81087	2.96e-06	FALSE	TRUE	FALSE	d_KING	2895	GRID2	4	92303622	93810157	1	1506535	20.5228	protein_coding	glutamate ionotropic receptor delta type subunit 2 [Source:HGNC Symbol;Acc:HGNC:4576]
FHIT	ENSG00000189283	0.862186	0.0446202	TRUE	TRUE	FALSE	d_KING	2272	FHIT	3	59749310	61251459	-1	1502149	20.5186	protein_coding	fragile histidine triad [Source:HGNC Symbol;Acc:HGNC:3701]
RBMS3	ENSG00000144642	-0.483941	0.00207047	TRUE	TRUE	FALSE	d_KING	27303	RBMS3	3	28574791	30010391	1	1435600	20.4532	protein_coding	RNA binding motif single stranded interacting protein 3 [Source:HGNC Symbol;Acc:HGNC:13427]
DPP10	ENSG00000175497	3.88576	4.96e-09	FALSE	TRUE	FALSE	d_KING	57628	DPP10	2	114442299	115845752	1	1403453	20.4205	protein_coding	dipeptidyl peptidase like 10 [Source:HGNC Symbol;Acc:HGNC:20823]
CNTN5	ENSG00000149972	-6.09847	2.39e-13	FALSE	TRUE	FALSE	d_KING	53942	CNTN5	11	99020953	100358885	1	1337932	20.3516	protein_coding	contactin 5 [Source:HGNC Symbol;Acc:HGNC:2175]
GPC6	ENSG00000183098	0.460047	4.5e-05	TRUE	TRUE	FALSE	d_KING	10082	GPC6	13	93226842	94407401	1	1180559	20.171	protein_coding	glypican 6 [Source:HGNC Symbol;Acc:HGNC:4454]
PTPRT	ENSG00000196090	-5.20436	0.000122546	FALSE	TRUE	FALSE	d_KING	11122	PTPRT	20	42072752	43189970	-1	1117218	20.0915	protein_coding	protein tyrosine phosphatase, receptor type T [Source:HGNC Symbol;Acc:HGNC:9682]
ASTN2	ENSG00000148219	-0.0965887	0.335238	TRUE	TRUE	FALSE	d_KING	23245	ASTN2	9	116425225	117415070	-1	989845	19.9168	protein_coding	astrotactin 2 [Source:HGNC Symbol;Acc:HGNC:17021]
GRM7	ENSG00000196277	0.758697	0.308747	TRUE	TRUE	FALSE	d_KING	2917	GRM7	3	6770001	7741533	1	971532	19.8899	protein_coding	glutamate metabotropic receptor 7 [Source:HGNC Symbol;Acc:HGNC:4599]
CNTN4	ENSG00000144619	-0.675819	0.000299935	TRUE	TRUE	FALSE	d_KING	152330	CNTN4	3	2098813	3057956	1	959143	19.8714	protein_coding	contactin 4 [Source:HGNC Symbol;Acc:HGNC:2174]
EPHA6	ENSG00000080224	-1.36503	1.9e-13	TRUE	TRUE	FALSE	d_KING	285220	EPHA6	3	96814581	97752460	1	937879	19.839	protein_coding	EPH receptor A6 [Source:HGNC Symbol;Acc:HGNC:19296]
NCKAP5	ENSG00000176771	-0.126153	0.875616	TRUE	TRUE	FALSE	d_KING	344148	NCKAP5	2	132671799	133568463	-1	896664	19.7742	protein_coding	NCK associated protein 5 [Source:HGNC Symbol;Acc:HGNC:29847]
PLCB1	ENSG00000182621	-1.29213	0.0677767	TRUE	TRUE	FALSE	d_KING	23236	PLCB1	20	8077251	8968360	1	891109	19.7652	protein_coding	phospholipase C beta 1 [Source:HGNC Symbol;Acc:HGNC:15917]
NLGN1	ENSG00000169760	0.575335	0.02506	FALSE	TRUE	FALSE	d_KING	22871	NLGN1	3	173396284	174286644	1	890360	19.764	protein_coding	neuroligin 1 [Source:HGNC Symbol;Acc:HGNC:14291]
VPS13B	ENSG00000132549	-0.0463118	0.965973	TRUE	TRUE	FALSE	d_KING	157680	VPS13B	8	99013266	99877580	1	864314	19.7212	protein_coding	vacuolar protein sorting 13 homolog B [Source:HGNC Symbol;Acc:HGNC:2183]
ATRNL1	ENSG00000107518	-0.0610988	0.868556	TRUE	TRUE	FALSE	d_KING	26033	ATRNL1	10	115093365	115948992	1	855627	19.7066	protein_coding	attractin like 1 [Source:HGNC Symbol;Acc:HGNC:29063]
PTPRM	ENSG00000173482	-0.191764	0.81868	FALSE	TRUE	FALSE	d_KING	5797	PTPRM	18	7566782	8406861	1	840079	19.6802	protein_coding	protein tyrosine phosphatase, receptor type M [Source:HGNC Symbol;Acc:HGNC:9675]
MDGA2	ENSG00000139915	-0.716929	0.681078	FALSE	TRUE	FALSE	d_KING	161357	MDGA2	14	46840092	47674954	-1	834862	19.6712	protein_coding	MAM domain containing glycosylphosphatidylinositol anchor 2 [Source:HGNC Symbol;Acc:HGNC:19835]
KCNMA1	ENSG00000156113	-1.26064	1.99e-05	TRUE	TRUE	FALSE	d_KING	3778	KCNMA1	10	76869601	77638369	-1	768768	19.5522	protein_coding	potassium calcium-activated channel subfamily M alpha 1 [Source:HGNC Symbol;Acc:HGNC:6284]
GRID1	ENSG00000182771	-0.34402	0.0379418	TRUE	TRUE	FALSE	d_KING	2894	GRID1	10	85599555	86366493	-1	766938	19.5488	protein_coding	glutamate ionotropic receptor delta type subunit 1 [Source:HGNC Symbol;Acc:HGNC:4575]
CACNA1C	ENSG00000151067	-1.58294	2.53e-09	TRUE	TRUE	FALSE	d_KING	775	CACNA1C	12	1970786	2697950	1	727164	19.4719	protein_coding	calcium voltage-gated channel subunit alpha1 C [Source:HGNC Symbol;Acc:HGNC:1390]
PARD3	ENSG00000148498	-0.203757	0.148578	TRUE	TRUE	FALSE	d_KING	56288	PARD3	10	34109560	34815325	-1	705765	19.4288	protein_coding	par-3 family cell polarity regulator [Source:HGNC Symbol;Acc:HGNC:16051]
GRIK2	ENSG00000164418	-1.20287	5.99e-19	TRUE	TRUE	FALSE	d_KING	2898	GRIK2	6	101398788	102070083	1	671295	19.3566	protein_coding	glutamate ionotropic receptor kainate type subunit 2 [Source:HGNC Symbol;Acc:HGNC:4580]
EXOC6B	ENSG00000144036	0.145407	0.512842	TRUE	TRUE	FALSE	d_KING	23233	EXOC6B	2	72175984	72826041	-1	650057	19.3102	protein_coding	exocyst complex component 6B [Source:HGNC Symbol;Acc:HGNC:17085]
KALRN	ENSG00000160145	-1.32065	1.03e-37	TRUE	TRUE	FALSE	d_KING	8997	KALRN	3	124080023	124726325	1	646302	19.3018	protein_coding	kalirin RhoGEF kinase [Source:HGNC Symbol;Acc:HGNC:4814]
SORCS1	ENSG00000108018	0.327186	6.67e-07	TRUE	TRUE	FALSE	d_KING	114815	SORCS1	10	106573663	107164534	-1	590871	19.1725	protein_coding	sortilin related VPS10 domain containing receptor 1 [Source:HGNC Symbol;Acc:HGNC:16697]
KCNQ5	ENSG00000185760	0.531666	0.519458	TRUE	TRUE	FALSE	d_KING	56479	KCNQ5	6	72621792	73198851	1	577059	19.1384	protein_coding	potassium voltage-gated channel subfamily Q member 5 [Source:HGNC Symbol;Acc:HGNC:6299]
GRM5	ENSG00000168959	-2.30001	0.00490509	FALSE	TRUE	FALSE	d_KING	2915	GRM5	11	88504576	89065945	-1	561369	19.0986	protein_coding	glutamate metabotropic receptor 5 [Source:HGNC Symbol;Acc:HGNC:4597]
PTPRK	ENSG00000152894	4.97433	1.9e-26	FALSE	TRUE	FALSE	d_KING	5796	PTPRK	6	127968779	128520674	-1	551895	19.074	protein_coding	protein tyrosine phosphatase, receptor type K [Source:HGNC Symbol;Acc:HGNC:9674]
CACNA2D1	ENSG00000153956	-0.76191	1.45e-14	TRUE	TRUE	FALSE	d_KING	781	CACNA2D1	7	81946444	82443798	-1	497354	18.9239	protein_coding	calcium voltage-gated channel auxiliary subunit alpha2delta 1 [Source:HGNC Symbol;Acc:HGNC:1399]
GABRB1	ENSG00000163288	1.08253	0.611255	FALSE	TRUE	FALSE	d_KING	2560	GABRB1	4	46993723	47426444	1	432721	18.7231	protein_coding	gamma-aminobutyric acid type A receptor beta1 subunit [Source:HGNC Symbol;Acc:HGNC:4081]
DACH1	ENSG00000276644	1.29612	8.37e-97	TRUE	TRUE	FALSE	d_KING	1602	DACH1	13	71437966	71867192	-1	429226	18.7114	protein_coding	dachshund family transcription factor 1 [Source:HGNC Symbol;Acc:HGNC:2663]
PCDH7	ENSG00000169851	-2.90673	5.43e-05	FALSE	TRUE	FALSE	d_KING	5099	PCDH7	4	30720415	31146805	1	426390	18.7018	protein_coding	protocadherin 7 [Source:HGNC Symbol;Acc:HGNC:8659]
GRM1	ENSG00000152822	-1.7377	0.00930584	FALSE	TRUE	FALSE	d_KING	2911	GRM1	6	146027646	146437598	1	409952	18.6451	protein_coding	glutamate metabotropic receptor 1 [Source:HGNC Symbol;Acc:HGNC:4593]
UNC5C	ENSG00000182168	0.293591	4.62e-09	TRUE	TRUE	FALSE	d_KING	8633	UNC5C	4	95162504	95549206	-1	386702	18.5609	protein_coding	unc-5 netrin receptor C [Source:HGNC Symbol;Acc:HGNC:12569]
NXPH1	ENSG00000122584	0.957993	0.0485911	FALSE	TRUE	FALSE	d_KING	30010	NXPH1	7	8433955	8752963	1	319008	18.2832	protein_coding	neurexophilin 1 [Source:HGNC Symbol;Acc:HGNC:20693]
GRIA3	ENSG00000125675	1.42939	2.25e-07	FALSE	TRUE	FALSE	d_KING	2892	GRIA3	X	123184153	123490915	1	306762	18.2268	protein_coding	glutamate ionotropic receptor AMPA type subunit 3 [Source:HGNC Symbol;Acc:HGNC:4573]
CERKL	ENSG00000188452	0.803068	0.000423228	FALSE	TRUE	FALSE	d_KING	375298	CERKL	2	181536676	181680665	-1	143989	17.1356	protein_coding	ceramide kinase like [Source:HGNC Symbol;Acc:HGNC:21699]
LRRC1	ENSG00000137269	1.11366	5.58e-05	FALSE	TRUE	FALSE	d_KING	55227	LRRC1	6	53794497	53924121	1	129624	16.984	protein_coding	leucine rich repeat containing 1 [Source:HGNC Symbol;Acc:HGNC:14307]
MYB	ENSG00000118513	-0.398793	0.00419874	TRUE	TRUE	FALSE	d_KING	4602	MYB	6	135181315	135219173	1	37858	15.2083	protein_coding	MYB proto-oncogene, transcription factor [Source:HGNC Symbol;Acc:HGNC:7545]
DMD	ENSG00000198947	0.741422	0.0356972	TRUE	FALSE	FALSE	a_NONE	1756	DMD	X	31097677	33339441	-1	2241764	21.0962	protein_coding	dystrophin [Source:HGNC Symbol;Acc:HGNC:2928]
CSMD1	ENSG00000183117	2.18941	0.228581	FALSE	FALSE	FALSE	a_NONE	64478	CSMD1	8	2935353	4994972	-1	2059619	20.9739	protein_coding	CUB and Sushi multiple domains 1 [Source:HGNC Symbol;Acc:HGNC:14026]
MACROD2	ENSG00000172264	-0.495666	0.00364508	TRUE	FALSE	FALSE	a_NONE	140733	MACROD2	20	13995369	16053197	1	2057828	20.9727	protein_coding	MACRO domain containing 2 [Source:HGNC Symbol;Acc:HGNC:16126]
EYS	ENSG00000188107	-0.16125	0.753867	FALSE	FALSE	FALSE	a_NONE	346007	EYS	6	63719980	65707225	-1	1987245	20.9223	protein_coding	eyes shut homolog (Drosophila) [Source:HGNC Symbol;Acc:HGNC:21555]
CTNNA3	ENSG00000183230	2.86046	0.164378	FALSE	FALSE	FALSE	a_NONE	29119	CTNNA3	10	65912518	67696169	-1	1783651	20.7664	protein_coding	catenin alpha 3 [Source:HGNC Symbol;Acc:HGNC:2511]
PDE4D	ENSG00000113448	-0.0876312	0.671441	TRUE	FALSE	FALSE	a_NONE	5144	PDE4D	5	58969038	60522120	-1	1553082	20.5667	protein_coding	phosphodiesterase 4D [Source:HGNC Symbol;Acc:HGNC:8783]
DAB1	ENSG00000173406	-2.11457	0.000259793	FALSE	FALSE	FALSE	a_NONE	1600	DAB1	1	56994778	58546734	-1	1551956	20.5657	protein_coding	DAB1, reelin adaptor protein [Source:HGNC Symbol;Acc:HGNC:2661]
AGBL4	ENSG00000186094	0.410335	0.558583	FALSE	FALSE	FALSE	a_NONE	84871	AGBL4	1	48532855	50023913	-1	1491058	20.5079	protein_coding	ATP/GTP binding protein like 4 [Source:HGNC Symbol;Acc:HGNC:25892]
GPC5	ENSG00000179399	-1.66383	0.0032066	FALSE	FALSE	FALSE	a_NONE	2262	GPC5	13	91398607	92873682	1	1475075	20.4924	protein_coding	glypican 5 [Source:HGNC Symbol;Acc:HGNC:4453]
CCSER1	ENSG00000184305	0.934244	3.19e-05	TRUE	FALSE	FALSE	a_NONE	401145	CCSER1	4	90127535	91601913	1	1474378	20.4917	protein_coding	coiled-coil serine rich protein 1 [Source:HGNC Symbol;Acc:HGNC:29349]
CTNNA2	ENSG00000066032	-0.522507	0.000203497	TRUE	FALSE	FALSE	a_NONE	1496	CTNNA2	2	79185231	80648861	1	1463630	20.4811	protein_coding	catenin alpha 2 [Source:HGNC Symbol;Acc:HGNC:2510]
MAGI2	ENSG00000187391	-0.560905	0.575911	TRUE	FALSE	FALSE	a_NONE	9863	MAGI2	7	78017057	79453574	-1	1436517	20.4541	protein_coding	membrane associated guanylate kinase, WW and PDZ domain containing 2 [Source:HGNC Symbol;Acc:HGNC:18957]
AC098650.1	ENSG00000283563	-0.127685	0.888423	FALSE	FALSE	FALSE	a_NONE	152098	AC098650.1	3	28349178	29767537	1	1418359	20.4358	protein_coding
PRKN	ENSG00000185345	1.46831	0.186744	TRUE	FALSE	FALSE	a_NONE	5071	PRKN	6	161347420	162727771	-1	1380351	20.3966	protein_coding	parkin RBR E3 ubiquitin protein ligase [Source:HGNC Symbol;Acc:HGNC:8607]
NAALADL2	ENSG00000177694	0.576031	0.632843	FALSE	FALSE	FALSE	a_NONE	254827	NAALADL2	3	174438573	175810552	1	1371979	20.3878	protein_coding	N-acetylated alpha-linked acidic dipeptidase like 2 [Source:HGNC Symbol;Acc:HGNC:23219]
LSAMP	ENSG00000185565	-2.10081	8.69e-54	TRUE	FALSE	FALSE	a_NONE	4045	LSAMP	3	115802363	117139389	-1	1337026	20.3506	protein_coding	limbic system-associated membrane protein [Source:HGNC Symbol;Acc:HGNC:6705]
PRKG1	ENSG00000185532	1.16062	3.5e-29	FALSE	FALSE	FALSE	a_NONE	5592	PRKG1	10	50991358	52298350	1	1306992	20.3178	protein_coding	protein kinase, cGMP-dependent, type I [Source:HGNC Symbol;Acc:HGNC:9414]
TBC1D5	ENSG00000131374	0.216311	0.0428073	TRUE	FALSE	FALSE	a_NONE	9779	TBC1D5	3	17157162	18444817	-1	1287655	20.2963	protein_coding	TBC1 domain family member 5 [Source:HGNC Symbol;Acc:HGNC:19166]
ANKS1B	ENSG00000185046	0.264244	0.69172	TRUE	FALSE	FALSE	a_NONE	56899	ANKS1B	12	98726457	99984654	-1	1258197	20.2629	protein_coding	ankyrin repeat and sterile alpha motif domain containing 1B [Source:HGNC Symbol;Acc:HGNC:24600]
KAZN	ENSG00000189337	0.201104	0.0633775	TRUE	FALSE	FALSE	a_NONE	23254	KAZN	1	13892792	15118043	1	1225251	20.2246	protein_coding	kazrin, periplakin interacting protein [Source:HGNC Symbol;Acc:HGNC:29173]
KCNIP4	ENSG00000185774	0.525974	0.0161459	FALSE	FALSE	FALSE	a_NONE	80333	KCNIP4	4	20728616	21948799	-1	1220183	20.2187	protein_coding	potassium voltage-gated channel interacting protein 4 [Source:HGNC Symbol;Acc:HGNC:30083]
RUNX1	ENSG00000159216	-0.443499	0.804989	FALSE	FALSE	FALSE	a_NONE	861	RUNX1	21	34787801	36004667	-1	1216866	20.2147	protein_coding	runt related transcription factor 1 [Source:HGNC Symbol;Acc:HGNC:10471]
RUNX1	ENSG00000159216	-0.443499	0.804989	FALSE	FALSE	FALSE	a_NONE	100506403	RUNX1	21	34787801	36004667	-1	1216866	20.2147	protein_coding	runt related transcription factor 1 [Source:HGNC Symbol;Acc:HGNC:10471]
CSMD3	ENSG00000164796	0.12552	0.884095	FALSE	FALSE	FALSE	a_NONE	114788	CSMD3	8	112222928	113437099	-1	1214171	20.2115	protein_coding	CUB and Sushi multiple domains 3 [Source:HGNC Symbol;Acc:HGNC:19291]
DCC	ENSG00000187323	-0.91547	0.518302	FALSE	FALSE	FALSE	a_NONE	1630	DCC	18	52340172	53535903	1	1195731	20.1895	protein_coding	DCC netrin 1 receptor [Source:HGNC Symbol;Acc:HGNC:2701]
AUTS2	ENSG00000158321	-0.477232	0.00781511	TRUE	FALSE	FALSE	a_NONE	26053	AUTS2	7	69598919	70793068	1	1194149	20.1876	protein_coding	AUTS2, activator of transcription and developmental regulator [Source:HGNC Symbol;Acc:HGNC:14262]
CDH13	ENSG00000140945	-0.0601136	0.982242	FALSE	FALSE	FALSE	a_NONE	1012	CDH13	16	82626803	83800640	1	1173837	20.1628	protein_coding	cadherin 13 [Source:HGNC Symbol;Acc:HGNC:1753]
ROBO1	ENSG00000169855	-0.046763	0.792332	TRUE	FALSE	FALSE	a_NONE	6091	ROBO1	3	78597240	79767815	-1	1170575	20.1588	protein_coding	roundabout guidance receptor 1 [Source:HGNC Symbol;Acc:HGNC:10249]
ERBB4	ENSG00000178568	0.0808762	0.963557	FALSE	FALSE	FALSE	a_NONE	2066	ERBB4	2	211375717	212538841	-1	1163124	20.1496	protein_coding	erb-b2 receptor tyrosine kinase 4 [Source:HGNC Symbol;Acc:HGNC:3432]
ASIC2	ENSG00000108684	-4.42325	0.0017796	FALSE	FALSE	FALSE	a_NONE	40	ASIC2	17	33013087	34174964	-1	1161877	20.148	protein_coding	acid sensing ion channel subunit 2 [Source:HGNC Symbol;Acc:HGNC:99]
LRMDA	ENSG00000148655	-0.00157391	1	TRUE	FALSE	FALSE	a_NONE	83938	LRMDA	10	75431453	76560167	1	1128714	20.1062	protein_coding	leucine rich melanocyte differentiation associated [Source:HGNC Symbol;Acc:HGNC:23405]
NRG1	ENSG00000157168	-2.72601	1.89e-35	TRUE	FALSE	FALSE	a_NONE	3084	NRG1	8	31639386	32767959	1	1128573	20.1061	protein_coding	neuregulin 1 [Source:HGNC Symbol;Acc:HGNC:7997]
SPAG16	ENSG00000144451	0.602823	5.14e-05	TRUE	FALSE	FALSE	a_NONE	79582	SPAG16	2	213284379	214410501	1	1126122	20.1029	protein_coding	sperm associated antigen 16 [Source:HGNC Symbol;Acc:HGNC:23225]
OPCML	ENSG00000183715	5.66675	5.73e-12	FALSE	FALSE	FALSE	a_NONE	4978	OPCML	11	132414977	133532519	-1	1117542	20.0919	protein_coding	opioid binding protein/cell adhesion molecule like [Source:HGNC Symbol;Acc:HGNC:8143]
WWOX	ENSG00000186153	-0.304284	0.0211706	TRUE	FALSE	FALSE	a_NONE	51741	WWOX	16	78099413	79212667	1	1113254	20.0864	protein_coding	WW domain containing oxidoreductase [Source:HGNC Symbol;Acc:HGNC:12799]
CDH12	ENSG00000154162	-2.08233	0.298914	FALSE	FALSE	FALSE	a_NONE	1010	CDH12	5	21750673	22853622	-1	1102949	20.0729	protein_coding	cadherin 12 [Source:HGNC Symbol;Acc:HGNC:1751]
CDH18	ENSG00000145526	0.125197	0.879306	FALSE	FALSE	FALSE	a_NONE	1016	CDH18	5	19472951	20575873	-1	1102922	20.0729	protein_coding	cadherin 18 [Source:HGNC Symbol;Acc:HGNC:1757]
PARD3B	ENSG00000116117	1.40641	9.1e-12	FALSE	FALSE	FALSE	a_NONE	117583	PARD3B	2	204545793	205620162	1	1074369	20.0351	protein_coding	par-3 family cell polarity regulator beta [Source:HGNC Symbol;Acc:HGNC:14446]
PTPRN2	ENSG00000155093	-1.69016	1.89e-38	TRUE	FALSE	FALSE	a_NONE	5799	PTPRN2	7	157539056	158587788	-1	1048732	20.0002	protein_coding	protein tyrosine phosphatase, receptor type N2 [Source:HGNC Symbol;Acc:HGNC:9677]
ADAMTSL1	ENSG00000178031	-1.93557	0.00475774	FALSE	FALSE	FALSE	a_NONE	92949	ADAMTSL1	9	17906563	18910950	1	1004387	19.9379	protein_coding	ADAMTS like 1 [Source:HGNC Symbol;Acc:HGNC:14632]
CAMTA1	ENSG00000171735	-0.121252	0.337593	TRUE	FALSE	FALSE	a_NONE	23261	CAMTA1	1	6785324	7769706	1	984382	19.9089	protein_coding	calmodulin binding transcription activator 1 [Source:HGNC Symbol;Acc:HGNC:18806]
TENM2	ENSG00000145934	-2.08116	0.0223789	FALSE	FALSE	FALSE	a_NONE	57451	TENM2	5	167284799	168264157	1	979358	19.9015	protein_coding	teneurin transmembrane protein 2 [Source:HGNC Symbol;Acc:HGNC:29943]
DLGAP2	ENSG00000198010	-5.52929	0.00289842	FALSE	FALSE	FALSE	a_NONE	9228	DLGAP2	8	737596	1708474	1	970878	19.8889	protein_coding	DLG associated protein 2 [Source:HGNC Symbol;Acc:HGNC:2906]
SDK1	ENSG00000146555	-0.439624	0.0376934	TRUE	FALSE	FALSE	a_NONE	221935	SDK1	7	3301448	4269000	1	967552	19.884	protein_coding	sidekick cell adhesion molecule 1 [Source:HGNC Symbol;Acc:HGNC:19307]
NTM	ENSG00000182667	2.16355	9.06e-08	FALSE	FALSE	FALSE	a_NONE	50863	NTM	11	131370478	132336822	1	966344	19.8822	protein_coding	neurotrimin [Source:HGNC Symbol;Acc:HGNC:17941]
ZNF385D	ENSG00000151789	1.12996	3.69e-07	TRUE	FALSE	FALSE	a_NONE	79750	ZNF385D	3	21412222	22373321	-1	961099	19.8743	protein_coding	zinc finger protein 385D [Source:HGNC Symbol;Acc:HGNC:26191]
ERC2	ENSG00000187672	-0.595529	0.0289621	TRUE	FALSE	FALSE	a_NONE	26059	ERC2	3	55508308	56468363	-1	960055	19.8728	protein_coding	ELKS/RAB6-interacting/CAST family member 2 [Source:HGNC Symbol;Acc:HGNC:31922]
DLGAP1	ENSG00000170579	-0.151441	0.971128	FALSE	FALSE	FALSE	a_NONE	9229	DLGAP1	18	3496032	4455335	-1	959303	19.8716	protein_coding	DLG associated protein 1 [Source:HGNC Symbol;Acc:HGNC:2905]
STPG2	ENSG00000163116	1.15835	0.351545	FALSE	FALSE	FALSE	a_NONE	285555	STPG2	4	97184093	98143240	-1	959147	19.8714	protein_coding	sperm tail PG-rich repeat containing 2 [Source:HGNC Symbol;Acc:HGNC:28712]
CACNA2D3	ENSG00000157445	-0.542799	0.783073	FALSE	FALSE	FALSE	a_NONE	55799	CACNA2D3	3	54122547	55074557	1	952010	19.8606	protein_coding	calcium voltage-gated channel auxiliary subunit alpha2delta 3 [Source:HGNC Symbol;Acc:HGNC:15460]
AGBL1	ENSG00000273540	-2.18992	0.00380946	FALSE	FALSE	FALSE	a_NONE	123624	AGBL1	15	86079973	87029052	1	949079	19.8562	protein_coding	ATP/GTP binding protein like 1 [Source:HGNC Symbol;Acc:HGNC:26504]
IQCJ-SCHIP1	ENSG00000283154	-1.15588	5.78e-37	TRUE	FALSE	FALSE	a_NONE	29970	IQCJ-SCHIP1	3	158962235	159897366	1	935131	19.8348	protein_coding	IQCJ-SCHIP1 readthrough [Source:HGNC Symbol;Acc:HGNC:38842]
IQCJ-SCHIP1	ENSG00000283154	-1.15588	5.78e-37	TRUE	FALSE	FALSE	a_NONE	100505385	IQCJ-SCHIP1	3	158962235	159897366	1	935131	19.8348	protein_coding	IQCJ-SCHIP1 readthrough [Source:HGNC Symbol;Acc:HGNC:38842]
DIAPH2	ENSG00000147202	1.12523	9.97e-24	TRUE	FALSE	FALSE	a_NONE	1730	DIAPH2	X	96684663	97604997	1	920334	19.8118	protein_coding	diaphanous related formin 2 [Source:HGNC Symbol;Acc:HGNC:2877]
TRPM3	ENSG00000083067	-1.46609	0.160666	FALSE	FALSE	FALSE	a_NONE	80036	TRPM3	9	70529063	71446904	-1	917841	19.8079	protein_coding	transient receptor potential cation channel subfamily M member 3 [Source:HGNC Symbol;Acc:HGNC:17992]
AC058822.1	ENSG00000282278	1.07144	1.5e-05	FALSE	FALSE	FALSE	a_NONE	NA	AC058822.1	4	53377839	54295272	1	917433	19.8072	protein_coding
HDAC9	ENSG00000048052	-0.834944	3.9e-18	TRUE	FALSE	FALSE	a_NONE	9734	HDAC9	7	18086949	19002416	1	915467	19.8041	protein_coding	histone deacetylase 9 [Source:HGNC Symbol;Acc:HGNC:14065]
THSD7B	ENSG00000144229	-0.852569	0.738687	FALSE	FALSE	FALSE	a_NONE	80731	THSD7B	2	136765545	137677717	1	912172	19.7989	protein_coding	thrombospondin type 1 domain containing 7B [Source:HGNC Symbol;Acc:HGNC:29348]
RAD51B	ENSG00000182185	-0.225597	0.712095	TRUE	FALSE	FALSE	a_NONE	5890	RAD51B	14	67819779	68730218	1	910439	19.7962	protein_coding	RAD51 paralog B [Source:HGNC Symbol;Acc:HGNC:9822]
NELL1	ENSG00000165973	-0.191796	0.436745	TRUE	FALSE	FALSE	a_NONE	4745	NELL1	11	20669551	21575681	1	906130	19.7894	protein_coding	neural EGFL like 1 [Source:HGNC Symbol;Acc:HGNC:7750]
IMMP2L	ENSG00000184903	0.403291	0.0780327	TRUE	FALSE	FALSE	a_NONE	83943	IMMP2L	7	110663051	111562517	-1	899466	19.7787	protein_coding	inner mitochondrial membrane peptidase subunit 2 [Source:HGNC Symbol;Acc:HGNC:14598]
SGCD	ENSG00000170624	2.73004	2.73e-15	FALSE	FALSE	FALSE	a_NONE	6444	SGCD	5	155870344	156767788	1	897444	19.7755	protein_coding	sarcoglycan delta [Source:HGNC Symbol;Acc:HGNC:10807]
CNTNAP5	ENSG00000155052	-4.56819	2.73e-16	FALSE	FALSE	FALSE	a_NONE	129684	CNTNAP5	2	124025287	124915287	1	890000	19.7634	protein_coding	contactin associated protein like 5 [Source:HGNC Symbol;Acc:HGNC:18748]
SNTG1	ENSG00000147481	-1.38922	0.239968	FALSE	FALSE	FALSE	a_NONE	54212	SNTG1	8	49909789	50794118	1	884329	19.7542	protein_coding	syntrophin gamma 1 [Source:HGNC Symbol;Acc:HGNC:13740]
MGAT4C	ENSG00000182050	0.860058	0.420681	FALSE	FALSE	FALSE	a_NONE	25834	MGAT4C	12	85955666	86838904	-1	883238	19.7524	protein_coding	MGAT4 family member C [Source:HGNC Symbol;Acc:HGNC:30871]
ADGRL3	ENSG00000150471	-0.700608	0.00317507	TRUE	FALSE	FALSE	a_NONE	23284	ADGRL3	4	61201258	62078335	1	877077	19.7423	protein_coding	adhesion G protein-coupled receptor L3 [Source:HGNC Symbol;Acc:HGNC:20974]
NPAS3	ENSG00000151322	-0.0250518	0.9922	FALSE	FALSE	FALSE	a_NONE	64067	NPAS3	14	32934933	33804176	1	869243	19.7294	protein_coding	neuronal PAS domain protein 3 [Source:HGNC Symbol;Acc:HGNC:19311]
MARCH1	ENSG00000145416	0.143714	0.789552	FALSE	FALSE	FALSE	a_NONE	55016	MARCH1	4	163524298	164384050	-1	859752	19.7136	protein_coding	membrane associated ring-CH-type finger 1 [Source:HGNC Symbol;Acc:HGNC:26077]
KIAA1217	ENSG00000120549	-0.148076	0.755755	FALSE	FALSE	FALSE	a_NONE	56243	KIAA1217	10	23694746	24547848	1	853102	19.7024	protein_coding	KIAA1217 [Source:HGNC Symbol;Acc:HGNC:25428]
LRRTM4	ENSG00000176204	-0.400469	0.470759	FALSE	FALSE	FALSE	a_NONE	80059	LRRTM4	2	76747719	77593319	-1	845600	19.6896	protein_coding	leucine rich repeat transmembrane neuronal 4 [Source:HGNC Symbol;Acc:HGNC:19411]
PCDH11X	ENSG00000102290	0.566483	0.760219	FALSE	FALSE	FALSE	a_NONE	27328	PCDH11X	X	91779261	92623230	1	843969	19.6868	protein_coding	protocadherin 11 X-linked [Source:HGNC Symbol;Acc:HGNC:8656]
DPYD	ENSG00000188641	-1.37531	1.23e-27	TRUE	FALSE	FALSE	a_NONE	1806	DPYD	1	97077743	97921049	-1	843306	19.6857	protein_coding	dihydropyrimidine dehydrogenase [Source:HGNC Symbol;Acc:HGNC:3012]
RABGAP1L	ENSG00000152061	0.0606569	0.80427	TRUE	FALSE	FALSE	a_NONE	9910	RABGAP1L	1	174159410	174995308	1	835898	19.673	protein_coding	RAB GTPase activating protein 1 like [Source:HGNC Symbol;Acc:HGNC:24663]
ZBTB20	ENSG00000181722	-0.106618	0.944256	TRUE	FALSE	FALSE	a_NONE	26137	ZBTB20	3	114314501	115147271	-1	832770	19.6676	protein_coding	zinc finger and BTB domain containing 20 [Source:HGNC Symbol;Acc:HGNC:13503]
DGKB	ENSG00000136267	0.238148	0.531974	FALSE	FALSE	FALSE	a_NONE	1607	DGKB	7	14145049	14974777	-1	829728	19.6623	protein_coding	diacylglycerol kinase beta [Source:HGNC Symbol;Acc:HGNC:2850]
INPP4B	ENSG00000109452	0.803221	0.374772	FALSE	FALSE	FALSE	a_NONE	8821	INPP4B	4	142023160	142847432	-1	824272	19.6528	protein_coding	inositol polyphosphate-4-phosphatase type II B [Source:HGNC Symbol;Acc:HGNC:6075]
FRMD4A	ENSG00000151474	-0.409481	0.494595	TRUE	FALSE	FALSE	a_NONE	55691	FRMD4A	10	13643706	14462142	-1	818436	19.6425	protein_coding	FERM domain containing 4A [Source:HGNC Symbol;Acc:HGNC:25491]
GRM8	ENSG00000179603	-3.25154	3.83e-104	TRUE	FALSE	FALSE	a_NONE	2918	GRM8	7	126438598	127253294	-1	814696	19.6359	protein_coding	glutamate metabotropic receptor 8 [Source:HGNC Symbol;Acc:HGNC:4600]
EXOC4	ENSG00000131558	-0.164267	0.155233	TRUE	FALSE	FALSE	a_NONE	60412	EXOC4	7	133253073	134066589	1	813516	19.6338	protein_coding	exocyst complex component 4 [Source:HGNC Symbol;Acc:HGNC:30389]
USH2A	ENSG00000042781	0.297249	0.836803	FALSE	FALSE	FALSE	a_NONE	7399	USH2A	1	215622894	216423396	-1	800502	19.6105	protein_coding	usherin [Source:HGNC Symbol;Acc:HGNC:12601]
RYR2	ENSG00000198626	-5.12065	0.000743654	FALSE	FALSE	FALSE	a_NONE	6262	RYR2	1	237042205	237833988	1	791783	19.5947	protein_coding	ryanodine receptor 2 [Source:HGNC Symbol;Acc:HGNC:10484]
TENM4	ENSG00000149256	-0.732465	0.280457	TRUE	FALSE	FALSE	a_NONE	26011	TENM4	11	78652831	79440948	-1	788117	19.5881	protein_coding	teneurin transmembrane protein 4 [Source:HGNC Symbol;Acc:HGNC:29945]
SHANK2	ENSG00000162105	-4.78686	1.23e-14	FALSE	FALSE	FALSE	a_NONE	22941	SHANK2	11	70467856	71252577	-1	784721	19.5818	protein_coding	SH3 and multiple ankyrin repeat domains 2 [Source:HGNC Symbol;Acc:HGNC:14295]
HPSE2	ENSG00000172987	-0.665343	0.732126	FALSE	FALSE	FALSE	a_NONE	60495	HPSE2	10	98457077	99235862	-1	778785	19.5709	protein_coding	heparanase 2 (inactive) [Source:HGNC Symbol;Acc:HGNC:18374]
SOX6	ENSG00000110693	-0.874052	0.246824	FALSE	FALSE	FALSE	a_NONE	55553	SOX6	11	15966449	16739591	-1	773142	19.5604	protein_coding	SRY-box 6 [Source:HGNC Symbol;Acc:HGNC:16421]
NAV2	ENSG00000166833	-1.06636	1.21e-09	TRUE	FALSE	FALSE	a_NONE	89797	NAV2	11	19350724	20121598	1	770874	19.5561	protein_coding	neuron navigator 2 [Source:HGNC Symbol;Acc:HGNC:15997]
SUMF1	ENSG00000144455	0.51872	6.59e-06	TRUE	FALSE	FALSE	a_NONE	285362	SUMF1	3	3700814	4467281	-1	766467	19.5479	protein_coding	sulfatase modifying factor 1 [Source:HGNC Symbol;Acc:HGNC:20376]
GYPA	ENSG00000170180	0.0874227	0.971055	FALSE	FALSE	FALSE	a_NONE	2993	GYPA	4	144109303	144870953	-1	761650	19.5388	protein_coding	glycophorin A (MNS blood group) [Source:HGNC Symbol;Acc:HGNC:4702]
LARGE1	ENSG00000133424	-3.09806	9.24e-23	FALSE	FALSE	FALSE	a_NONE	9215	LARGE1	22	33162226	33922841	-1	760615	19.5368	protein_coding	LARGE xylosyl- and glucuronyltransferase 1 [Source:HGNC Symbol;Acc:HGNC:6511]
SMYD3	ENSG00000185420	-0.673196	2.64e-12	TRUE	FALSE	FALSE	a_NONE	64754	SMYD3	1	245749342	246507312	-1	757970	19.5318	protein_coding	SET and MYND domain containing 3 [Source:HGNC Symbol;Acc:HGNC:15513]
RIMS2	ENSG00000176406	-0.494502	0.0046645	TRUE	FALSE	FALSE	a_NONE	9699	RIMS2	8	103500748	104256094	1	755346	19.5268	protein_coding	regulating synaptic membrane exocytosis 2 [Source:HGNC Symbol;Acc:HGNC:17283]
ADGRB3	ENSG00000135298	-1.65497	1.55e-37	TRUE	FALSE	FALSE	a_NONE	577	ADGRB3	6	68635367	69389511	1	754144	19.5245	protein_coding	adhesion G protein-coupled receptor B3 [Source:HGNC Symbol;Acc:HGNC:945]
CPNE4	ENSG00000196353	-2.59757	2.25e-36	TRUE	FALSE	FALSE	a_NONE	131034	CPNE4	3	131533555	132285410	-1	751855	19.5201	protein_coding	copine 4 [Source:HGNC Symbol;Acc:HGNC:2317]
LRBA	ENSG00000198589	1.57062	6.75e-13	TRUE	FALSE	FALSE	a_NONE	987	LRBA	4	150264531	151015727	-1	751196	19.5188	protein_coding	LPS responsive beige-like anchor protein [Source:HGNC Symbol;Acc:HGNC:1742]
HS6ST3	ENSG00000185352	-0.103854	0.769492	FALSE	FALSE	FALSE	a_NONE	266722	HS6ST3	13	96090839	96839562	1	748723	19.5141	protein_coding	heparan sulfate 6-O-sulfotransferase 3 [Source:HGNC Symbol;Acc:HGNC:19134]
CDK14	ENSG00000058091	0.0164773	0.958826	TRUE	FALSE	FALSE	a_NONE	5218	CDK14	7	90466424	91210590	1	744166	19.5053	protein_coding	cyclin dependent kinase 14 [Source:HGNC Symbol;Acc:HGNC:8883]
PCDH11Y	ENSG00000099715	0.446399	0.642246	FALSE	FALSE	FALSE	a_NONE	83259	PCDH11Y	Y	5000226	5742224	1	741998	19.5011	protein_coding	protocadherin 11 Y-linked [Source:HGNC Symbol;Acc:HGNC:15813]
RORA	ENSG00000069667	-0.459358	0.00403089	FALSE	FALSE	FALSE	a_NONE	6095	RORA	15	60488284	61229319	-1	741035	19.4992	protein_coding	RAR related orphan receptor A [Source:HGNC Symbol;Acc:HGNC:10258]
LPP	ENSG00000145012	2.83871	8.02e-18	FALSE	FALSE	FALSE	a_NONE	4026	LPP	3	188153284	188890671	1	737387	19.4921	protein_coding	LIM domain containing preferred translocation partner in lipoma [Source:HGNC Symbol;Acc:HGNC:6679]
ALK	ENSG00000171094	-2.25022	1.55e-270	TRUE	FALSE	FALSE	a_NONE	238	ALK	2	29192774	29921566	-1	728792	19.4751	protein_coding	ALK receptor tyrosine kinase [Source:HGNC Symbol;Acc:HGNC:427]
TRAPPC9	ENSG00000167632	0.191389	0.119855	TRUE	FALSE	FALSE	a_NONE	83696	TRAPPC9	8	139730343	140458579	-1	728236	19.474	protein_coding	trafficd_KING protein particle complex 9 [Source:HGNC Symbol;Acc:HGNC:30832]
SUGCT	ENSG00000175600	0.50853	0.30141	TRUE	FALSE	FALSE	a_NONE	79783	SUGCT	7	40134977	40860763	1	725786	19.4692	protein_coding	succinyl-CoA:glutarate-CoA transferase [Source:HGNC Symbol;Acc:HGNC:16001]
LINGO2	ENSG00000174482	0.16134	0.584641	TRUE	FALSE	FALSE	a_NONE	158038	LINGO2	9	27948078	28670286	-1	722208	19.4621	protein_coding	leucine rich repeat and Ig domain containing 2 [Source:HGNC Symbol;Acc:HGNC:21207]
ULK4	ENSG00000168038	0.880552	0.000292791	TRUE	FALSE	FALSE	a_NONE	54986	ULK4	3	41246599	41962430	-1	715831	19.4493	protein_coding	unc-51 like kinase 4 [Source:HGNC Symbol;Acc:HGNC:15784]
BCAS3	ENSG00000141376	0.280048	0.330442	TRUE	FALSE	FALSE	a_NONE	54828	BCAS3	17	60677453	61392838	1	715385	19.4484	protein_coding	BCAS3, microtubule associated cell migration factor [Source:HGNC Symbol;Acc:HGNC:14347]
DOCK3	ENSG00000088538	0.11586	0.909383	FALSE	FALSE	FALSE	a_NONE	1795	DOCK3	3	50675241	51384198	1	708957	19.4353	protein_coding	dedicator of cytokinesis 3 [Source:HGNC Symbol;Acc:HGNC:2989]
ANK3	ENSG00000151150	-1.38189	3.52e-09	TRUE	FALSE	FALSE	a_NONE	288	ANK3	10	60026298	60733490	-1	707192	19.4317	protein_coding	ankyrin 3 [Source:HGNC Symbol;Acc:HGNC:494]
WDPCP	ENSG00000143951	0.239343	0.193868	TRUE	FALSE	FALSE	a_NONE	51057	WDPCP	2	63121383	63827843	-1	706460	19.4302	protein_coding	WD repeat containing planar cell polarity effector [Source:HGNC Symbol;Acc:HGNC:28027]
FAM155A	ENSG00000204442	0.144283	0.143885	TRUE	FALSE	FALSE	a_NONE	728215	FAM155A	13	107163510	107866735	-1	703225	19.4236	protein_coding	family with sequence similarity 155 member A [Source:HGNC Symbol;Acc:HGNC:33877]
TTC28	ENSG00000100154	0.126872	0.64199	TRUE	FALSE	FALSE	a_NONE	23331	TTC28	22	27978014	28679865	-1	701851	19.4208	protein_coding	tetratricopeptide repeat domain 28 [Source:HGNC Symbol;Acc:HGNC:29179]
CDKAL1	ENSG00000145996	-0.355686	0.00915833	TRUE	FALSE	FALSE	a_NONE	54901	CDKAL1	6	20534457	21232404	1	697947	19.4128	protein_coding	CDK5 regulatory subunit associated protein 1 like 1 [Source:HGNC Symbol;Acc:HGNC:21050]
FGF14	ENSG00000102466	0.0863347	0.706345	TRUE	FALSE	FALSE	a_NONE	2259	FGF14	13	101710804	102402457	-1	691653	19.3997	protein_coding	fibroblast growth factor 14 [Source:HGNC Symbol;Acc:HGNC:3671]
CDH4	ENSG00000179242	-2.0981	2.81e-05	FALSE	FALSE	FALSE	a_NONE	1002	CDH4	20	61252426	61940617	1	688191	19.3924	protein_coding	cadherin 4 [Source:HGNC Symbol;Acc:HGNC:1763]
THSD4	ENSG00000187720	-0.46651	0.150346	FALSE	FALSE	FALSE	a_NONE	79875	THSD4	15	71096952	71783383	1	686431	19.3888	protein_coding	thrombospondin type 1 domain containing 4 [Source:HGNC Symbol;Acc:HGNC:25835]
ADGRL2	ENSG00000117114	0.516789	1.02e-07	TRUE	FALSE	FALSE	a_NONE	23266	ADGRL2	1	81306160	81992436	1	686276	19.3884	protein_coding	adhesion G protein-coupled receptor L2 [Source:HGNC Symbol;Acc:HGNC:18582]
MTUS2	ENSG00000132938	-2.58174	0.000260761	FALSE	FALSE	FALSE	a_NONE	23281	MTUS2	13	28820348	29505947	1	685599	19.387	protein_coding	microtubule associated scaffold protein 2 [Source:HGNC Symbol;Acc:HGNC:20595]
MAGI1	ENSG00000151276	-0.671162	4.28e-20	TRUE	FALSE	FALSE	a_NONE	9223	MAGI1	3	65353525	66038834	-1	685309	19.3864	protein_coding	membrane associated guanylate kinase, WW and PDZ domain containing 1 [Source:HGNC Symbol;Acc:HGNC:946]
ARHGAP15	ENSG00000075884	0.925503	0.208015	FALSE	FALSE	FALSE	a_NONE	55843	ARHGAP15	2	143091362	143768352	1	676990	19.3688	protein_coding	Rho GTPase activating protein 15 [Source:HGNC Symbol;Acc:HGNC:21030]
GPHN	ENSG00000171723	-0.446192	0.00249784	TRUE	FALSE	FALSE	a_NONE	10243	GPHN	14	66507407	67181803	1	674396	19.3632	protein_coding	gephyrin [Source:HGNC Symbol;Acc:HGNC:15465]
CALN1	ENSG00000183166	-0.631488	0.815802	FALSE	FALSE	FALSE	a_NONE	83698	CALN1	7	71779491	72447151	-1	667660	19.3488	protein_coding	calneuron 1 [Source:HGNC Symbol;Acc:HGNC:13248]
BANK1	ENSG00000153064	0.137966	0.955167	FALSE	FALSE	FALSE	a_NONE	55024	BANK1	4	101411286	102074812	1	663526	19.3398	protein_coding	B-cell scaffold protein with ankyrin repeats 1 [Source:HGNC Symbol;Acc:HGNC:18233]
EPHB1	ENSG00000154928	0.724793	0.714397	FALSE	FALSE	FALSE	a_NONE	2047	EPHB1	3	134597801	135260467	1	662666	19.3379	protein_coding	EPH receptor B1 [Source:HGNC Symbol;Acc:HGNC:3392]
PDE10A	ENSG00000112541	1.45159	0	TRUE	FALSE	FALSE	a_NONE	10846	PDE10A	6	165327287	165986603	-1	659316	19.3306	protein_coding	phosphodiesterase 10A [Source:HGNC Symbol;Acc:HGNC:8772]
TENM3	ENSG00000218336	-0.556343	2.68e-06	TRUE	FALSE	FALSE	a_NONE	55714	TENM3	4	182143987	182803024	1	659037	19.33	protein_coding	teneurin transmembrane protein 3 [Source:HGNC Symbol;Acc:HGNC:29944]
ATP8A2	ENSG00000132932	2.88843	0.108243	FALSE	FALSE	FALSE	a_NONE	51761	ATP8A2	13	25372071	26025851	1	653780	19.3184	protein_coding	ATPase phospholipid transporting 8A2 [Source:HGNC Symbol;Acc:HGNC:13533]
CSMD2	ENSG00000121904	1.17121	0.456973	FALSE	FALSE	FALSE	a_NONE	114784	CSMD2	1	33513999	34165842	-1	651843	19.3142	protein_coding	CUB and Sushi multiple domains 2 [Source:HGNC Symbol;Acc:HGNC:19290]
CLSTN2	ENSG00000158258	-1.86107	1.41e-70	FALSE	FALSE	FALSE	a_NONE	64084	CLSTN2	3	139935185	140577397	1	642212	19.2927	protein_coding	calsyntenin 2 [Source:HGNC Symbol;Acc:HGNC:17448]
SLIT3	ENSG00000184347	-1.23586	1.04e-40	TRUE	FALSE	FALSE	a_NONE	6586	SLIT3	5	168661733	169301129	-1	639396	19.2864	protein_coding	slit guidance ligand 3 [Source:HGNC Symbol;Acc:HGNC:11087]
AGAP1	ENSG00000157985	-0.333868	0.00972831	TRUE	FALSE	FALSE	a_NONE	116987	AGAP1	2	235494089	236131800	1	637711	19.2825	protein_coding	ArfGAP with GTPase domain, ankyrin repeat and PH domain 1 [Source:HGNC Symbol;Acc:HGNC:16922]
ADGRV1	ENSG00000164199	0.0130099	0.983941	TRUE	FALSE	FALSE	a_NONE	84059	ADGRV1	5	90529344	91164437	1	635093	19.2766	protein_coding	adhesion G protein-coupled receptor V1 [Source:HGNC Symbol;Acc:HGNC:17416]
ESRRG	ENSG00000196482	0.700697	1.07e-23	TRUE	FALSE	FALSE	a_NONE	2104	ESRRG	1	216503246	217137755	-1	634509	19.2753	protein_coding	estrogen related receptor gamma [Source:HGNC Symbol;Acc:HGNC:3474]
RGS6	ENSG00000182732	-1.7282	0.353229	FALSE	FALSE	FALSE	a_NONE	9628	RGS6	14	71932439	72566529	1	634090	19.2743	protein_coding	regulator of G protein signaling 6 [Source:HGNC Symbol;Acc:HGNC:10002]
FOXP1	ENSG00000114861	-0.427221	2.69e-05	TRUE	FALSE	FALSE	a_NONE	27086	FOXP1	3	70954693	71583989	-1	629296	19.2634	protein_coding	forkhead box P1 [Source:HGNC Symbol;Acc:HGNC:3823]
FGF12	ENSG00000114279	0.679161	0.809423	FALSE	FALSE	FALSE	a_NONE	2257	FGF12	3	192139395	192767764	-1	628369	19.2613	protein_coding	fibroblast growth factor 12 [Source:HGNC Symbol;Acc:HGNC:3668]
C4orf22	ENSG00000197826	1.8221	0.43006	FALSE	FALSE	FALSE	a_NONE	255119	C4orf22	4	80335720	80963756	1	628036	19.2605	protein_coding	chromosome 4 open reading frame 22 [Source:HGNC Symbol;Acc:HGNC:28554]
SORCS3	ENSG00000156395	-0.625333	0.842341	FALSE	FALSE	FALSE	a_NONE	22986	SORCS3	10	104641101	105265235	1	624134	19.2515	protein_coding	sortilin related VPS10 domain containing receptor 3 [Source:HGNC Symbol;Acc:HGNC:16699]
SPOCK1	ENSG00000152377	-0.746473	6.35e-05	TRUE	FALSE	FALSE	a_NONE	6695	SPOCK1	5	136975298	137598379	-1	623081	19.2491	protein_coding	SPARC/osteonectin, cwcv and kazal like domains proteoglycan 1 [Source:HGNC Symbol;Acc:HGNC:11251]
GMDS	ENSG00000112699	-0.418489	0.0157472	TRUE	FALSE	FALSE	a_NONE	2762	GMDS	6	1623806	2245692	-1	621886	19.2463	protein_coding	GDP-mannose 4,6-dehydratase [Source:HGNC Symbol;Acc:HGNC:4369]
UNC13C	ENSG00000137766	-0.0783142	0.933374	FALSE	FALSE	FALSE	a_NONE	440279	UNC13C	15	54012904	54633414	1	620510	19.2431	protein_coding	unc-13 homolog C [Source:HGNC Symbol;Acc:HGNC:23149]
RASGEF1B	ENSG00000138670	0.0422732	0.991954	FALSE	FALSE	FALSE	a_NONE	153020	RASGEF1B	4	81426393	82044244	-1	617851	19.2369	protein_coding	RasGEF domain family member 1B [Source:HGNC Symbol;Acc:HGNC:24881]
PRKD1	ENSG00000184304	3.86295	6.89e-21	FALSE	FALSE	FALSE	a_NONE	5587	PRKD1	14	29576479	30191898	-1	615419	19.2312	protein_coding	protein kinase D1 [Source:HGNC Symbol;Acc:HGNC:9407]
MYO16	ENSG00000041515	1.52366	2.46e-25	FALSE	FALSE	FALSE	a_NONE	23026	MYO16	13	108596152	109208007	1	611855	19.2228	protein_coding	myosin XVI [Source:HGNC Symbol;Acc:HGNC:29822]
FOXP2	ENSG00000128573	0.273694	0.846418	TRUE	FALSE	FALSE	a_NONE	93986	FOXP2	7	114086327	114693772	1	607445	19.2124	protein_coding	forkhead box P2 [Source:HGNC Symbol;Acc:HGNC:13875]
MAPK10	ENSG00000109339	-0.536242	0.000499974	TRUE	FALSE	FALSE	a_NONE	5602	MAPK10	4	85990007	86594625	-1	604618	19.2057	protein_coding	mitogen-activated protein kinase 10 [Source:HGNC Symbol;Acc:HGNC:6872]
SNX29	ENSG00000048471	-0.0143131	0.965818	TRUE	FALSE	FALSE	a_NONE	92017	SNX29	16	11976737	12574289	1	597552	19.1887	protein_coding	sorting nexin 29 [Source:HGNC Symbol;Acc:HGNC:30542]
NFIA	ENSG00000162599	1.25087	1.43e-15	TRUE	FALSE	FALSE	a_NONE	4774	NFIA	1	60865259	61462793	1	597534	19.1887	protein_coding	nuclear factor I A [Source:HGNC Symbol;Acc:HGNC:7784]
AFF3	ENSG00000144218	-1.56612	6.32e-16	TRUE	FALSE	FALSE	a_NONE	3899	AFF3	2	99545419	100142739	-1	597320	19.1881	protein_coding	AF4/FMR2 family member 3 [Source:HGNC Symbol;Acc:HGNC:6473]
ELMO1	ENSG00000155849	0.701212	1.2e-16	TRUE	FALSE	FALSE	a_NONE	9844	ELMO1	7	36854361	37449249	-1	594888	19.1823	protein_coding	engulfment and cell motility 1 [Source:HGNC Symbol;Acc:HGNC:16286]
SEMA6D	ENSG00000137872	-1.16049	1.56e-21	TRUE	FALSE	FALSE	a_NONE	80031	SEMA6D	15	47184101	47774223	1	590122	19.1707	protein_coding	semaphorin 6D [Source:HGNC Symbol;Acc:HGNC:16770]
PACRG	ENSG00000112530	2.762	5.63e-16	TRUE	FALSE	FALSE	a_NONE	135138	PACRG	6	162727132	163315492	1	588360	19.1663	protein_coding	parkin coregulated [Source:HGNC Symbol;Acc:HGNC:19152]
TENM1	ENSG00000009694	2.00799	3.86e-13	FALSE	FALSE	FALSE	a_NONE	10178	TENM1	X	124375903	124963817	-1	587914	19.1652	protein_coding	teneurin transmembrane protein 1 [Source:HGNC Symbol;Acc:HGNC:8117]
LUZP2	ENSG00000187398	-0.385464	0.324809	FALSE	FALSE	FALSE	a_NONE	338645	LUZP2	11	24496970	25082631	1	585661	19.1597	protein_coding	leucine zipper protein 2 [Source:HGNC Symbol;Acc:HGNC:23206]
LRRC7	ENSG00000033122	0.319133	0.510754	TRUE	FALSE	FALSE	a_NONE	57554	LRRC7	1	69568398	70151945	1	583547	19.1545	protein_coding	leucine rich repeat containing 7 [Source:HGNC Symbol;Acc:HGNC:18531]
PDE4B	ENSG00000184588	-0.796352	3.93e-13	TRUE	FALSE	FALSE	a_NONE	5142	PDE4B	1	65792514	66374579	1	582065	19.1508	protein_coding	phosphodiesterase 4B [Source:HGNC Symbol;Acc:HGNC:8781]
GALNT13	ENSG00000144278	1.90164	2.02e-70	TRUE	FALSE	FALSE	a_NONE	114805	GALNT13	2	153871913	154453849	1	581936	19.1505	protein_coding	polypeptide N-acetylgalactosaminyltransferase 13 [Source:HGNC Symbol;Acc:HGNC:23242]
RGS7	ENSG00000182901	-1.07442	4.94e-14	TRUE	FALSE	FALSE	a_NONE	6000	RGS7	1	240775515	241357230	-1	581715	19.15	protein_coding	regulator of G protein signaling 7 [Source:HGNC Symbol;Acc:HGNC:10003]
MCTP1	ENSG00000175471	1.79524	2.54e-26	FALSE	FALSE	FALSE	a_NONE	79772	MCTP1	5	94703741	95284575	-1	580834	19.1478	protein_coding	multiple C2 and transmembrane domain containing 1 [Source:HGNC Symbol;Acc:HGNC:26183]
MECOM	ENSG00000085276	0.172496	0.533688	TRUE	FALSE	FALSE	a_NONE	2122	MECOM	3	169083499	169663618	-1	580119	19.146	protein_coding	MDS1 and EVI1 complex locus [Source:HGNC Symbol;Acc:HGNC:3498]
KIRREL3	ENSG00000149571	-0.834174	0.0828723	FALSE	FALSE	FALSE	a_NONE	84623	KIRREL3	11	126423359	127003460	-1	580101	19.1459	protein_coding	kirre like nephrin family adhesion molecule 3 [Source:HGNC Symbol;Acc:HGNC:23204]
LHFPL3	ENSG00000187416	-1.00879	1.33e-07	FALSE	FALSE	FALSE	a_NONE	375612	LHFPL3	7	104328656	104907232	1	578576	19.1421	protein_coding	LHFPL tetraspan subfamily member 3 [Source:HGNC Symbol;Acc:HGNC:6589]
ZNF804B	ENSG00000182348	1.49556	0.240152	FALSE	FALSE	FALSE	a_NONE	219578	ZNF804B	7	88759368	89337057	1	577689	19.1399	protein_coding	zinc finger protein 804B [Source:HGNC Symbol;Acc:HGNC:21958]
DNM3	ENSG00000197959	-1.19565	8.49e-07	FALSE	FALSE	FALSE	a_NONE	26052	DNM3	1	171841498	172418466	1	576968	19.1381	protein_coding	dynamin 3 [Source:HGNC Symbol;Acc:HGNC:29125]
PHACTR1	ENSG00000112137	-2.17062	5.4e-43	TRUE	FALSE	FALSE	a_NONE	221692	PHACTR1	6	12716805	13290484	1	573679	19.1299	protein_coding	phosphatase and actin regulator 1 [Source:HGNC Symbol;Acc:HGNC:20990]
ENOX1	ENSG00000120658	-0.366459	0.363093	TRUE	FALSE	FALSE	a_NONE	55068	ENOX1	13	43213518	43786908	-1	573390	19.1292	protein_coding	ecto-NOX disulfide-thiol exchanger 1 [Source:HGNC Symbol;Acc:HGNC:25474]
MAST4	ENSG00000069020	-0.073954	0.876439	FALSE	FALSE	FALSE	a_NONE	375449	MAST4	5	66596361	67169595	1	573234	19.1288	protein_coding	microtubule associated serine/threonine kinase family member 4 [Source:HGNC Symbol;Acc:HGNC:19037]
FAM19A2	ENSG00000198673	-0.113169	0.938535	FALSE	FALSE	FALSE	a_NONE	338811	FAM19A2	12	61708259	62279150	-1	570891	19.1229	protein_coding	family with sequence similarity 19 member A2, C-C motif chemokine like [Source:HGNC Symbol;Acc:HGNC:21589]
GABRG3	ENSG00000182256	-2.83703	3e-07	FALSE	FALSE	FALSE	a_NONE	2567	GABRG3	15	26971282	27541991	1	570709	19.1224	protein_coding	gamma-aminobutyric acid type A receptor gamma3 subunit [Source:HGNC Symbol;Acc:HGNC:4088]
SUPT3H	ENSG00000196284	-0.0798325	0.815954	TRUE	FALSE	FALSE	a_NONE	8464	SUPT3H	6	44809317	45377953	-1	568636	19.1171	protein_coding	SPT3 homolog, SAGA and STAGA complex component [Source:HGNC Symbol;Acc:HGNC:11466]
UTRN	ENSG00000152818	-3.21774	1.29e-19	TRUE	FALSE	FALSE	a_NONE	7402	UTRN	6	144285701	144853034	1	567333	19.1138	protein_coding	utrophin [Source:HGNC Symbol;Acc:HGNC:12635]
UNC5D	ENSG00000156687	-4.05714	1.75e-06	FALSE	FALSE	FALSE	a_NONE	137970	UNC5D	8	35235457	35796550	1	561093	19.0979	protein_coding	unc-5 netrin receptor D [Source:HGNC Symbol;Acc:HGNC:18634]
SLC4A10	ENSG00000144290	1.87808	0.199123	FALSE	FALSE	FALSE	a_NONE	57282	SLC4A10	2	161424332	161985282	1	560950	19.0975	protein_coding	solute carrier family 4 member 10 [Source:HGNC Symbol;Acc:HGNC:13811]
ST6GALNAC3	ENSG00000184005	-0.949227	4.69e-18	TRUE	FALSE	FALSE	a_NONE	256435	ST6GALNAC3	1	76074719	76634601	1	559882	19.0948	protein_coding	ST6 N-acetylgalactosaminide alpha-2,6-sialyltransferase 3 [Source:HGNC Symbol;Acc:HGNC:19343]
ADK	ENSG00000156110	0.131809	0.322932	TRUE	FALSE	FALSE	a_NONE	132	ADK	10	74151185	74709303	1	558118	19.0902	protein_coding	adenosine kinase [Source:HGNC Symbol;Acc:HGNC:257]
SCAPER	ENSG00000140386	-0.684376	0.00126744	TRUE	FALSE	FALSE	a_NONE	49855	SCAPER	15	76347904	76905444	-1	557540	19.0887	protein_coding	S-phase cyclin A associated protein in the ER [Source:HGNC Symbol;Acc:HGNC:13081]
PSD3	ENSG00000156011	-0.466503	4.14e-05	TRUE	FALSE	FALSE	a_NONE	23362	PSD3	8	18527301	19084730	-1	557429	19.0884	protein_coding	pleckstrin and Sec7 domain containing 3 [Source:HGNC Symbol;Acc:HGNC:19093]
CEP112	ENSG00000154240	0.804157	0.000219223	TRUE	FALSE	FALSE	a_NONE	201134	CEP112	17	65635538	66192084	-1	556546	19.0861	protein_coding	centrosomal protein 112 [Source:HGNC Symbol;Acc:HGNC:28514]
RYR3	ENSG00000198838	-0.719556	0.313138	TRUE	FALSE	FALSE	a_NONE	6263	RYR3	15	33310945	33866121	1	555176	19.0826	protein_coding	ryanodine receptor 3 [Source:HGNC Symbol;Acc:HGNC:10485]
KIF26B	ENSG00000162849	-1.05752	4.9e-37	TRUE	FALSE	FALSE	a_NONE	55083	KIF26B	1	245154985	245709431	1	554446	19.0807	protein_coding	kinesin family member 26B [Source:HGNC Symbol;Acc:HGNC:25484]
TMEM117	ENSG00000139173	0.053705	0.885471	TRUE	FALSE	FALSE	a_NONE	84216	TMEM117	12	43835967	44389762	1	553795	19.079	protein_coding	transmembrane protein 117 [Source:HGNC Symbol;Acc:HGNC:25308]
DENND1A	ENSG00000119522	0.105749	0.43006	TRUE	FALSE	FALSE	a_NONE	57706	DENND1A	9	123379654	123930152	-1	550498	19.0704	protein_coding	DENN domain containing 1A [Source:HGNC Symbol;Acc:HGNC:29324]
SORCS2	ENSG00000184985	-4.14368	1.7e-07	FALSE	FALSE	FALSE	a_NONE	57537	SORCS2	4	7192538	7742836	1	550298	19.0699	protein_coding	sortilin related VPS10 domain containing receptor 2 [Source:HGNC Symbol;Acc:HGNC:16698]
DOCK1	ENSG00000150760	0.297055	2.69e-05	TRUE	FALSE	FALSE	a_NONE	1793	DOCK1	10	126905409	127452517	1	547108	19.0615	protein_coding	dedicator of cytokinesis 1 [Source:HGNC Symbol;Acc:HGNC:2987]
SYN3	ENSG00000185666	-4.4399	0.000111274	FALSE	FALSE	FALSE	a_NONE	8224	SYN3	22	32512552	33058372	-1	545820	19.0581	protein_coding	synapsin III [Source:HGNC Symbol;Acc:HGNC:11496]
NCAM2	ENSG00000154654	2.55394	5.83e-40	TRUE	FALSE	FALSE	a_NONE	4685	NCAM2	21	20998315	21543329	1	545014	19.0559	protein_coding	neural cell adhesion molecule 2 [Source:HGNC Symbol;Acc:HGNC:7657]
ALDH1A2	ENSG00000128918	-0.517431	0.724869	FALSE	FALSE	FALSE	a_NONE	8854	ALDH1A2	15	57953424	58497866	-1	544442	19.0544	protein_coding	aldehyde dehydrogenase 1 family member A2 [Source:HGNC Symbol;Acc:HGNC:15472]
FAT3	ENSG00000165323	-1.84303	0.00212959	FALSE	FALSE	FALSE	a_NONE	120114	FAT3	11	92352096	92896470	1	544374	19.0542	protein_coding	FAT atypical cadherin 3 [Source:HGNC Symbol;Acc:HGNC:23112]
IQCM	ENSG00000234828	-0.944915	0.0347645	FALSE	FALSE	FALSE	a_NONE	285423	IQCM	4	149351903	149896233	-1	544330	19.0541	protein_coding	IQ motif containing M [Source:HGNC Symbol;Acc:HGNC:53443]
GRIN2B	ENSG00000273079	0.998287	0.59012	FALSE	FALSE	FALSE	a_NONE	2904	GRIN2B	12	13437942	13981957	-1	544015	19.0533	protein_coding	glutamate ionotropic receptor NMDA type subunit 2B [Source:HGNC Symbol;Acc:HGNC:4586]
MYT1L	ENSG00000186487	-1.68101	1.15e-55	TRUE	FALSE	FALSE	a_NONE	23040	MYT1L	2	1789113	2331260	-1	542147	19.0483	protein_coding	myelin transcription factor 1 like [Source:HGNC Symbol;Acc:HGNC:7623]
STK3	ENSG00000104375	1.532	3.28e-22	TRUE	FALSE	FALSE	a_NONE	6788	STK3	8	98401403	98942827	-1	541424	19.0464	protein_coding	serine/threonine kinase 3 [Source:HGNC Symbol;Acc:HGNC:11406]
DCDC1	ENSG00000170959	2.41855	0.000191706	FALSE	FALSE	FALSE	a_NONE	341019	DCDC1	11	30830369	31369810	-1	539441	19.0411	protein_coding	doublecortin domain containing 1 [Source:HGNC Symbol;Acc:HGNC:20625]
EGLN3	ENSG00000129521	0.0280601	0.936844	TRUE	FALSE	FALSE	a_NONE	112399	EGLN3	14	33924231	34462774	-1	538543	19.0387	protein_coding	egl-9 family hypoxia inducible factor 3 [Source:HGNC Symbol;Acc:HGNC:14661]
CELF2	ENSG00000048740	-6.31314	1.36e-07	FALSE	FALSE	FALSE	a_NONE	10659	CELF2	10	10798397	11336675	1	538278	19.038	protein_coding	CUGBP Elav-like family member 2 [Source:HGNC Symbol;Acc:HGNC:2550]
SEMA3A	ENSG00000075213	0.531459	0.00376223	TRUE	FALSE	FALSE	a_NONE	10371	SEMA3A	7	83955777	84492724	-1	536947	19.0344	protein_coding	semaphorin 3A [Source:HGNC Symbol;Acc:HGNC:10723]
PRKCE	ENSG00000171132	-1.43921	1.14e-11	TRUE	FALSE	FALSE	a_NONE	5581	PRKCE	2	45651345	46187990	1	536645	19.0336	protein_coding	protein kinase C epsilon [Source:HGNC Symbol;Acc:HGNC:9401]
CA10	ENSG00000154975	1.13129	0.012521	FALSE	FALSE	FALSE	a_NONE	56934	CA10	17	51630313	52160017	-1	529704	19.0148	protein_coding	carbonic anhydrase 10 [Source:HGNC Symbol;Acc:HGNC:1369]
HIVEP3	ENSG00000127124	-1.17922	3.45e-09	FALSE	FALSE	FALSE	a_NONE	59269	HIVEP3	1	41506365	42035925	-1	529560	19.0144	protein_coding	human immunodeficiency virus type I enhancer binding protein 3 [Source:HGNC Symbol;Acc:HGNC:13561]
CHRM3	ENSG00000133019	-1.41283	2.34e-18	TRUE	FALSE	FALSE	a_NONE	1131	CHRM3	1	239386565	239915452	1	528887	19.0126	protein_coding	cholinergic receptor muscarinic 3 [Source:HGNC Symbol;Acc:HGNC:1952]
ARHGAP6	ENSG00000047648	1.20871	2.36e-05	FALSE	FALSE	FALSE	a_NONE	395	ARHGAP6	X	11137543	11665701	-1	528158	19.0106	protein_coding	Rho GTPase activating protein 6 [Source:HGNC Symbol;Acc:HGNC:676]
ARHGAP24	ENSG00000138639	1.40465	0.00071711	FALSE	FALSE	FALSE	a_NONE	83478	ARHGAP24	4	85475114	86002670	1	527556	19.009	protein_coding	Rho GTPase activating protein 24 [Source:HGNC Symbol;Acc:HGNC:25361]
CREB5	ENSG00000146592	0.0145021	0.973522	TRUE	FALSE	FALSE	a_NONE	9586	CREB5	7	28299321	28825894	1	526573	19.0063	protein_coding	cAMP responsive element binding protein 5 [Source:HGNC Symbol;Acc:HGNC:16844]
PLXNA4	ENSG00000221866	-2.3858	8.48e-140	TRUE	FALSE	FALSE	a_NONE	91584	PLXNA4	7	132123332	132648688	-1	525356	19.0029	protein_coding	plexin A4 [Source:HGNC Symbol;Acc:HGNC:9102]
GLIS3	ENSG00000107249	-0.26913	0.853701	FALSE	FALSE	FALSE	a_NONE	169792	GLIS3	9	3824127	4348392	-1	524265	18.9999	protein_coding	GLIS family zinc finger 3 [Source:HGNC Symbol;Acc:HGNC:28510]
FAF1	ENSG00000185104	-0.0450716	0.804852	TRUE	FALSE	FALSE	a_NONE	11124	FAF1	1	50437028	50960263	-1	523235	18.9971	protein_coding	Fas associated factor 1 [Source:HGNC Symbol;Acc:HGNC:3578]
FBXL17	ENSG00000145743	0.0966925	0.755645	TRUE	FALSE	FALSE	a_NONE	64839	FBXL17	5	107859035	108382098	-1	523063	18.9966	protein_coding	F-box and leucine rich repeat protein 17 [Source:HGNC Symbol;Acc:HGNC:13615]
TSHZ2	ENSG00000182463	0.524989	8.27e-06	TRUE	FALSE	FALSE	a_NONE	128553	TSHZ2	20	52972407	53495330	1	522923	18.9962	protein_coding	teashirt zinc finger homeobox 2 [Source:HGNC Symbol;Acc:HGNC:13010]
DLC1	ENSG00000164741	2.32198	4.9e-17	TRUE	FALSE	FALSE	a_NONE	10395	DLC1	8	13083361	13604610	-1	521249	18.9916	protein_coding	DLC1 Rho GTPase activating protein [Source:HGNC Symbol;Acc:HGNC:2897]
STXBP5L	ENSG00000145087	0.00590177	0.991975	TRUE	FALSE	FALSE	a_NONE	9515	STXBP5L	3	120908072	121424761	1	516689	18.9789	protein_coding	syntaxin binding protein 5 like [Source:HGNC Symbol;Acc:HGNC:30757]
RIMS1	ENSG00000079841	0.834661	3.79e-08	FALSE	FALSE	FALSE	a_NONE	22999	RIMS1	6	71886703	72403143	1	516440	18.9782	protein_coding	regulating synaptic membrane exocytosis 1 [Source:HGNC Symbol;Acc:HGNC:17282]
SYNE1	ENSG00000131018	-0.241609	0.256912	TRUE	FALSE	FALSE	a_NONE	23345	SYNE1	6	152121684	152637801	-1	516117	18.9773	protein_coding	spectrin repeat containing nuclear envelope protein 1 [Source:HGNC Symbol;Acc:HGNC:17089]
KSR2	ENSG00000171435	-5.28127	5.63e-32	FALSE	FALSE	FALSE	a_NONE	283455	KSR2	12	117453012	117968983	-1	515971	18.9769	protein_coding	kinase suppressor of ras 2 [Source:HGNC Symbol;Acc:HGNC:18610]
SBF2	ENSG00000133812	-0.107441	0.502103	TRUE	FALSE	FALSE	a_NONE	81846	SBF2	11	9778667	10294207	-1	515540	18.9757	protein_coding	SET binding factor 2 [Source:HGNC Symbol;Acc:HGNC:2135]
FGGY	ENSG00000172456	0.872183	0.000552606	TRUE	FALSE	FALSE	a_NONE	55277	FGGY	1	59296638	59810647	1	514009	18.9714	protein_coding	FGGY carbohydrate kinase domain containing [Source:HGNC Symbol;Acc:HGNC:25610]
SLC8A1	ENSG00000183023	-1.83573	3.89e-53	TRUE	FALSE	FALSE	a_NONE	6546	SLC8A1	2	40097270	40611053	-1	513783	18.9708	protein_coding	solute carrier family 8 member A1 [Source:HGNC Symbol;Acc:HGNC:11068]
SEMA5A	ENSG00000112902	0.00896154	0.9714	FALSE	FALSE	FALSE	a_NONE	9037	SEMA5A	5	9035026	9546075	-1	511049	18.9631	protein_coding	semaphorin 5A [Source:HGNC Symbol;Acc:HGNC:10736]
FARS2	ENSG00000145982	0.302117	0.26345	TRUE	FALSE	FALSE	a_NONE	10667	FARS2	6	5261044	5771580	1	510536	18.9617	protein_coding	phenylalanyl-tRNA synthetase 2, mitochondrial [Source:HGNC Symbol;Acc:HGNC:21062]
CCDC171	ENSG00000164989	-0.527311	0.0279751	FALSE	FALSE	FALSE	a_NONE	203238	CCDC171	9	15553086	16061663	1	508577	18.9561	protein_coding	coiled-coil domain containing 171 [Source:HGNC Symbol;Acc:HGNC:29828]
AKAP6	ENSG00000151320	-1.47989	1.69e-13	TRUE	FALSE	FALSE	a_NONE	9472	AKAP6	14	32329273	32837681	1	508408	18.9556	protein_coding	A-kinase anchoring protein 6 [Source:HGNC Symbol;Acc:HGNC:376]
PRKCA	ENSG00000154229	1.18248	9.47e-158	TRUE	FALSE	FALSE	a_NONE	5578	PRKCA	17	66302636	66810743	1	508107	18.9548	protein_coding	protein kinase C alpha [Source:HGNC Symbol;Acc:HGNC:9393]
GSE1	ENSG00000131149	-0.707892	9.45e-13	TRUE	FALSE	FALSE	a_NONE	23199	GSE1	16	85169525	85676204	1	506679	18.9507	protein_coding	Gse1 coiled-coil protein [Source:HGNC Symbol;Acc:HGNC:28979]
ERC1	ENSG00000082805	0.103444	0.789152	TRUE	FALSE	FALSE	a_NONE	23085	ERC1	12	990509	1495933	1	505424	18.9471	protein_coding	ELKS/RAB6-interacting/CAST family member 1 [Source:HGNC Symbol;Acc:HGNC:17072]
CPQ	ENSG00000104324	-0.455533	0.720783	FALSE	FALSE	FALSE	a_NONE	10404	CPQ	8	96645227	97149654	1	504427	18.9443	protein_coding	carboxypeptidase Q [Source:HGNC Symbol;Acc:HGNC:16910]
CCDC178	ENSG00000166960	-0.381247	0.852317	FALSE	FALSE	FALSE	a_NONE	374864	CCDC178	18	32937402	33441101	-1	503699	18.9422	protein_coding	coiled-coil domain containing 178 [Source:HGNC Symbol;Acc:HGNC:29588]
PPP2R2B	ENSG00000156475	-1.0639	4.54e-05	FALSE	FALSE	FALSE	a_NONE	5521	PPP2R2B	5	146581146	147084784	-1	503638	18.942	protein_coding	protein phosphatase 2 regulatory subunit Bbeta [Source:HGNC Symbol;Acc:HGNC:9305]
DNAH14	ENSG00000185842	-0.370911	0.00312629	TRUE	FALSE	FALSE	a_NONE	127602	DNAH14	1	224896262	225399292	1	503030	18.9403	protein_coding	dynein axonemal heavy chain 14 [Source:HGNC Symbol;Acc:HGNC:2945]
SPOCK3	ENSG00000196104	0.705426	0.112582	FALSE	FALSE	FALSE	a_NONE	50859	SPOCK3	4	166733384	167234796	-1	501412	18.9356	protein_coding	SPARC/osteonectin, cwcv and kazal like domains proteoglycan 3 [Source:HGNC Symbol;Acc:HGNC:13565]
AFF2	ENSG00000155966	0.699453	0.799466	FALSE	FALSE	FALSE	a_NONE	2334	AFF2	X	148500619	149000663	1	500044	18.9317	protein_coding	AF4/FMR2 family member 2 [Source:HGNC Symbol;Acc:HGNC:3776]
DIAPH3	ENSG00000139734	-0.110858	0.599097	TRUE	FALSE	FALSE	a_NONE	81624	DIAPH3	13	59665583	60163987	-1	498404	18.927	protein_coding	diaphanous related formin 3 [Source:HGNC Symbol;Acc:HGNC:15480]
RPS6KA2	ENSG00000071242	-1.36376	6.58e-56	TRUE	FALSE	FALSE	a_NONE	6196	RPS6KA2	6	166409364	166906451	-1	497087	18.9231	protein_coding	ribosomal protein S6 kinase A2 [Source:HGNC Symbol;Acc:HGNC:10431]
ITPR2	ENSG00000123104	0.425996	0.0415214	TRUE	FALSE	FALSE	a_NONE	3709	ITPR2	12	26336515	26833198	-1	496683	18.922	protein_coding	inositol 1,4,5-trisphosphate receptor type 2 [Source:HGNC Symbol;Acc:HGNC:6181]
DST	ENSG00000151914	0.198719	0.0274539	TRUE	FALSE	FALSE	a_NONE	667	DST	6	56457987	56954628	-1	496641	18.9218	protein_coding	dystonin [Source:HGNC Symbol;Acc:HGNC:1090]
MBD5	ENSG00000204406	-0.0780716	0.88807	TRUE	FALSE	FALSE	a_NONE	55777	MBD5	2	148021011	148516971	1	495960	18.9199	protein_coding	methyl-CpG binding domain protein 5 [Source:HGNC Symbol;Acc:HGNC:20444]
SLC27A6	ENSG00000113396	0.954076	1.55e-08	FALSE	FALSE	FALSE	a_NONE	28965	SLC27A6	5	128538013	129033642	1	495629	18.9189	protein_coding	solute carrier family 27 member 6 [Source:HGNC Symbol;Acc:HGNC:11000]
PTH2R	ENSG00000144407	1.45313	3.69e-27	FALSE	FALSE	FALSE	a_NONE	5746	PTH2R	2	208359714	208854503	1	494789	18.9165	protein_coding	parathyroid hormone 2 receptor [Source:HGNC Symbol;Acc:HGNC:9609]
SLC25A21	ENSG00000183032	2.00707	0.193517	FALSE	FALSE	FALSE	a_NONE	89874	SLC25A21	14	36678431	37172866	-1	494435	18.9154	protein_coding	solute carrier family 25 member 21 [Source:HGNC Symbol;Acc:HGNC:14411]
FOXN3	ENSG00000053254	0.5098	4.26e-06	TRUE	FALSE	FALSE	a_NONE	1112	FOXN3	14	89124871	89619149	-1	494278	18.915	protein_coding	forkhead box N3 [Source:HGNC Symbol;Acc:HGNC:1928]
FAM172A	ENSG00000113391	0.381461	0.00778211	TRUE	FALSE	FALSE	a_NONE	83989	FAM172A	5	93618069	94111699	-1	493630	18.9131	protein_coding	family with sequence similarity 172 member A [Source:HGNC Symbol;Acc:HGNC:25365]
SCFD2	ENSG00000184178	-0.0944355	0.532405	TRUE	FALSE	FALSE	a_NONE	152579	SCFD2	4	52872982	53366075	-1	493093	18.9115	protein_coding	sec1 family domain containing 2 [Source:HGNC Symbol;Acc:HGNC:30676]
PXDNL	ENSG00000147485	-0.104021	0.787983	FALSE	FALSE	FALSE	a_NONE	137902	PXDNL	8	51319578	51809445	-1	489867	18.902	protein_coding	peroxidasin like [Source:HGNC Symbol;Acc:HGNC:26359]
C8orf34	ENSG00000165084	0.533518	0.72454	FALSE	FALSE	FALSE	a_NONE	116328	C8orf34	8	68330722	68819022	1	488300	18.8974	protein_coding	chromosome 8 open reading frame 34 [Source:HGNC Symbol;Acc:HGNC:30905]
FRAS1	ENSG00000138759	0.693395	7.33e-05	TRUE	FALSE	FALSE	a_NONE	80144	FRAS1	4	78057570	78544269	1	486699	18.8927	protein_coding	Fraser extracellular matrix complex subunit 1 [Source:HGNC Symbol;Acc:HGNC:19185]
CAMK1D	ENSG00000183049	-0.567836	1.05e-10	TRUE	FALSE	FALSE	a_NONE	57118	CAMK1D	10	12349482	12835545	1	486063	18.8908	protein_coding	calcium/calmodulin dependent protein kinase ID [Source:HGNC Symbol;Acc:HGNC:19341]
ZNF536	ENSG00000198597	-0.175815	0.0505436	TRUE	FALSE	FALSE	a_NONE	9745	ZNF536	19	30228290	30713538	1	485248	18.8884	protein_coding	zinc finger protein 536 [Source:HGNC Symbol;Acc:HGNC:29025]
EMCN	ENSG00000164035	-0.123763	0.897083	FALSE	FALSE	FALSE	a_NONE	51705	EMCN	4	100395341	100880126	-1	484785	18.887	protein_coding	endomucin [Source:HGNC Symbol;Acc:HGNC:16041]
CACNA1D	ENSG00000157388	-0.911971	6.91e-06	TRUE	FALSE	FALSE	a_NONE	776	CACNA1D	3	53328963	53813733	1	484770	18.8869	protein_coding	calcium voltage-gated channel subunit alpha1 D [Source:HGNC Symbol;Acc:HGNC:1391]
KCNS3	ENSG00000170745	-0.266194	0.800051	FALSE	FALSE	FALSE	a_NONE	3790	KCNS3	2	17877847	18361616	1	483769	18.884	protein_coding	potassium voltage-gated channel modifier subfamily S member 3 [Source:HGNC Symbol;Acc:HGNC:6302]
CEP128	ENSG00000100629	-0.18376	0.0928383	TRUE	FALSE	FALSE	a_NONE	145508	CEP128	14	80476983	80959517	-1	482534	18.8803	protein_coding	centrosomal protein 128 [Source:HGNC Symbol;Acc:HGNC:20359]
FHOD3	ENSG00000134775	0.115266	0.479309	TRUE	FALSE	FALSE	a_NONE	80206	FHOD3	18	36297714	36780055	1	482341	18.8797	protein_coding	formin homology 2 domain containing 3 [Source:HGNC Symbol;Acc:HGNC:26178]
DOCK4	ENSG00000128512	0.0382961	0.895475	TRUE	FALSE	FALSE	a_NONE	9732	DOCK4	7	111726110	112206411	-1	480301	18.8736	protein_coding	dedicator of cytokinesis 4 [Source:HGNC Symbol;Acc:HGNC:19192]
AL138752.2	ENSG00000255872	-3.84007	0.137924	FALSE	FALSE	FALSE	a_NONE	NA	AL138752.2	9	37588413	38068687	-1	480274	18.8735	protein_coding
GRIK4	ENSG00000149403	-1.43762	0.00226799	FALSE	FALSE	FALSE	a_NONE	2900	GRIK4	11	120511700	120988904	1	477204	18.8642	protein_coding	glutamate ionotropic receptor kainate type subunit 4 [Source:HGNC Symbol;Acc:HGNC:4582]
CADPS	ENSG00000163618	0.408505	0.368855	TRUE	FALSE	FALSE	a_NONE	8618	CADPS	3	62398346	62875389	-1	477043	18.8638	protein_coding	calcium dependent secretion activator [Source:HGNC Symbol;Acc:HGNC:1426]
MYO3B	ENSG00000071909	-0.807416	0.240876	FALSE	FALSE	FALSE	a_NONE	140469	MYO3B	2	170178145	170655171	1	477026	18.8637	protein_coding	myosin IIIB [Source:HGNC Symbol;Acc:HGNC:15576]
BBS9	ENSG00000122507	0.314908	0.159853	TRUE	FALSE	FALSE	a_NONE	27241	BBS9	7	33129244	33606068	1	476824	18.8631	protein_coding	Bardet-Biedl syndrome 9 [Source:HGNC Symbol;Acc:HGNC:30000]
ABCA13	ENSG00000179869	0.684929	0.532354	FALSE	FALSE	FALSE	a_NONE	154664	ABCA13	7	48171458	48647496	1	476038	18.8607	protein_coding	ATP binding cassette subfamily A member 13 [Source:HGNC Symbol;Acc:HGNC:14638]
SPIDR	ENSG00000164808	-0.0787432	0.756852	TRUE	FALSE	FALSE	a_NONE	23514	SPIDR	8	47260575	47736306	1	475731	18.8598	protein_coding	scaffolding protein involved in DNA repair [Source:HGNC Symbol;Acc:HGNC:28971]
PLXDC2	ENSG00000120594	-0.733088	0.0103568	FALSE	FALSE	FALSE	a_NONE	84898	PLXDC2	10	19816239	20289856	1	473617	18.8534	protein_coding	plexin domain containing 2 [Source:HGNC Symbol;Acc:HGNC:21013]
ESR1	ENSG00000091831	-1.12852	0.168714	FALSE	FALSE	FALSE	a_NONE	2099	ESR1	6	151656691	152129619	1	472928	18.8513	protein_coding	estrogen receptor 1 [Source:HGNC Symbol;Acc:HGNC:3467]
DIRC3	ENSG00000231672	0.466331	0.754865	FALSE	FALSE	FALSE	a_NONE	NA	DIRC3	2	217284019	217756593	-1	472574	18.8502	protein_coding	disrupted in renal carcinoma 3 [Source:HGNC Symbol;Acc:HGNC:17805]
PKHD1	ENSG00000170927	1.19067	0.000242115	FALSE	FALSE	FALSE	a_NONE	5314	PKHD1	6	51615300	52087625	-1	472325	18.8494	protein_coding	PKHD1, fibrocystin/polyductin [Source:HGNC Symbol;Acc:HGNC:9016]
BTBD9	ENSG00000183826	0.0533818	0.843011	TRUE	FALSE	FALSE	a_NONE	114781	BTBD9	6	38168451	38640148	-1	471697	18.8475	protein_coding	BTB domain containing 9 [Source:HGNC Symbol;Acc:HGNC:21228]
PCSK5	ENSG00000099139	0.231908	0.786315	FALSE	FALSE	FALSE	a_NONE	5125	PCSK5	9	75890644	76362339	1	471695	18.8475	protein_coding	proprotein convertase subtilisin/kexin type 5 [Source:HGNC Symbol;Acc:HGNC:8747]
PDZD2	ENSG00000133401	-0.272366	0.676197	FALSE	FALSE	FALSE	a_NONE	23037	PDZD2	5	31639410	32110931	1	471521	18.847	protein_coding	PDZ domain containing 2 [Source:HGNC Symbol;Acc:HGNC:18486]
SLC14A2	ENSG00000132874	-0.211208	0.881782	FALSE	FALSE	FALSE	a_NONE	8170	SLC14A2	18	45212995	45683686	1	470691	18.8444	protein_coding	solute carrier family 14 member 2 [Source:HGNC Symbol;Acc:HGNC:10919]
CUX1	ENSG00000257923	-0.221612	0.0119614	TRUE	FALSE	FALSE	a_NONE	1523	CUX1	7	101815904	102283957	1	468053	18.8363	protein_coding	cut like homeobox 1 [Source:HGNC Symbol;Acc:HGNC:2557]
ZNF407	ENSG00000215421	0.115927	0.297633	TRUE	FALSE	FALSE	a_NONE	55628	ZNF407	18	74597870	75065671	1	467801	18.8355	protein_coding	zinc finger protein 407 [Source:HGNC Symbol;Acc:HGNC:19904]
KCNH7	ENSG00000184611	-3.82495	4.22e-22	FALSE	FALSE	FALSE	a_NONE	90134	KCNH7	2	162371407	162838730	-1	467323	18.8341	protein_coding	potassium voltage-gated channel subfamily H member 7 [Source:HGNC Symbol;Acc:HGNC:18863]
MCC	ENSG00000171444	-1.91865	2.78e-70	TRUE	FALSE	FALSE	a_NONE	4163	MCC	5	113022099	113488830	-1	466731	18.8322	protein_coding	mutated in colorectal cancers [Source:HGNC Symbol;Acc:HGNC:6935]
DGKI	ENSG00000157680	-2.05572	2.34e-25	TRUE	FALSE	FALSE	a_NONE	9162	DGKI	7	137381037	137847092	-1	466055	18.8301	protein_coding	diacylglycerol kinase iota [Source:HGNC Symbol;Acc:HGNC:2855]
KIAA0825	ENSG00000185261	2.29932	1.33e-52	FALSE	FALSE	FALSE	a_NONE	285600	KIAA0825	5	94152966	94618597	-1	465631	18.8288	protein_coding	KIAA0825 [Source:HGNC Symbol;Acc:HGNC:28532]
CFAP47	ENSG00000165164	2.14087	0.101438	FALSE	FALSE	FALSE	a_NONE	286464	CFAP47	X	35919734	36385319	1	465585	18.8287	protein_coding	cilia and flagella associated protein 47 [Source:HGNC Symbol;Acc:HGNC:26708]
RERE	ENSG00000142599	-0.264064	0.000271071	TRUE	FALSE	FALSE	a_NONE	473	RERE	1	8352397	8817643	-1	465246	18.8276	protein_coding	arginine-glutamic acid dipeptide repeats [Source:HGNC Symbol;Acc:HGNC:9965]
STAG2	ENSG00000101972	0.156528	0.266137	TRUE	FALSE	FALSE	a_NONE	10735	STAG2	X	123960212	124422664	1	462452	18.8189	protein_coding	stromal antigen 2 [Source:HGNC Symbol;Acc:HGNC:11355]
ATXN1	ENSG00000124788	-1.74446	2.85e-14	FALSE	FALSE	FALSE	a_NONE	6310	ATXN1	6	16299112	16761491	-1	462379	18.8187	protein_coding	ataxin 1 [Source:HGNC Symbol;Acc:HGNC:10548]
THSD7A	ENSG00000005108	-0.398087	0.000252096	TRUE	FALSE	FALSE	a_NONE	221981	THSD7A	7	11370357	11832198	-1	461841	18.817	protein_coding	thrombospondin type 1 domain containing 7A [Source:HGNC Symbol;Acc:HGNC:22207]
BNC2	ENSG00000173068	-4.04446	5.84e-13	FALSE	FALSE	FALSE	a_NONE	54796	BNC2	9	16409503	16870843	-1	461340	18.8155	protein_coding	basonuclin 2 [Source:HGNC Symbol;Acc:HGNC:30988]
FMN2	ENSG00000155816	-0.972434	6.44e-09	TRUE	FALSE	FALSE	a_NONE	56776	FMN2	1	240014348	240475189	1	460841	18.8139	protein_coding	formin 2 [Source:HGNC Symbol;Acc:HGNC:14074]
L3MBTL4	ENSG00000154655	-0.323194	0.00591318	TRUE	FALSE	FALSE	a_NONE	91133	L3MBTL4	18	5954706	6415237	-1	460531	18.8129	protein_coding	L3MBTL4, histone methyl-lysine binding protein [Source:HGNC Symbol;Acc:HGNC:26677]
MSR1	ENSG00000038945	-0.910376	0.481507	FALSE	FALSE	FALSE	a_NONE	4481	MSR1	8	16107878	16567490	-1	459612	18.8101	protein_coding	macrophage scavenger receptor 1 [Source:HGNC Symbol;Acc:HGNC:7376]
ARHGAP26	ENSG00000145819	-0.451773	0.00657069	TRUE	FALSE	FALSE	a_NONE	23092	ARHGAP26	5	142770384	143229011	1	458627	18.807	protein_coding	Rho GTPase activating protein 26 [Source:HGNC Symbol;Acc:HGNC:17073]
KCNH1	ENSG00000143473	0.125222	0.806612	TRUE	FALSE	FALSE	a_NONE	3756	KCNH1	1	210676823	211134180	-1	457357	18.803	protein_coding	potassium voltage-gated channel subfamily H member 1 [Source:HGNC Symbol;Acc:HGNC:6250]
FTO	ENSG00000140718	-0.162804	0.327189	TRUE	FALSE	FALSE	a_NONE	79068	FTO	16	53701692	54158512	1	456820	18.8013	protein_coding	FTO, alpha-ketoglutarate dependent dioxygenase [Source:HGNC Symbol;Acc:HGNC:24678]
GRIP1	ENSG00000155974	3.99874	5.59e-10	FALSE	FALSE	FALSE	a_NONE	23426	GRIP1	12	66347431	66804186	-1	456755	18.8011	protein_coding	glutamate receptor interacting protein 1 [Source:HGNC Symbol;Acc:HGNC:18708]
HMCN1	ENSG00000143341	3.7992	0.0953774	FALSE	FALSE	FALSE	a_NONE	83872	HMCN1	1	185734551	186190949	1	456398	18.7999	protein_coding	hemicentin 1 [Source:HGNC Symbol;Acc:HGNC:19194]
KDM4C	ENSG00000107077	0.174772	0.575322	TRUE	FALSE	FALSE	a_NONE	23081	KDM4C	9	6720863	7175648	1	454785	18.7948	protein_coding	lysine demethylase 4C [Source:HGNC Symbol;Acc:HGNC:17071]
TLN2	ENSG00000171914	-0.733941	0.000334964	TRUE	FALSE	FALSE	a_NONE	83660	TLN2	15	62390526	62844631	1	454105	18.7927	protein_coding	talin 2 [Source:HGNC Symbol;Acc:HGNC:15447]
HECW1	ENSG00000002746	-2.22638	0.352545	FALSE	FALSE	FALSE	a_NONE	23072	HECW1	7	43112599	43566001	1	453402	18.7904	protein_coding	HECT, C2 and WW domain containing E3 ubiquitin protein ligase 1 [Source:HGNC Symbol;Acc:HGNC:22195]
LTBP1	ENSG00000049323	0.421261	0.0147713	FALSE	FALSE	FALSE	a_NONE	4052	LTBP1	2	32946972	33399509	1	452537	18.7877	protein_coding	latent transforming growth factor beta binding protein 1 [Source:HGNC Symbol;Acc:HGNC:6714]
MYRIP	ENSG00000170011	0.337846	0.00420248	TRUE	FALSE	FALSE	a_NONE	25924	MYRIP	3	39808914	40260321	1	451407	18.7841	protein_coding	myosin VIIA and Rab interacting protein [Source:HGNC Symbol;Acc:HGNC:19156]
FAM189A1	ENSG00000104059	-1.00097	0.0715638	FALSE	FALSE	FALSE	a_NONE	23359	FAM189A1	15	29120254	29570723	-1	450469	18.7811	protein_coding	family with sequence similarity 189 member A1 [Source:HGNC Symbol;Acc:HGNC:29075]
GPC3	ENSG00000147257	1.88688	2.73e-77	TRUE	FALSE	FALSE	a_NONE	2719	GPC3	X	133535745	133985895	-1	450150	18.78	protein_coding	glypican 3 [Source:HGNC Symbol;Acc:HGNC:4451]
TMEM232	ENSG00000186952	0.570777	0.139757	FALSE	FALSE	FALSE	a_NONE	642987	TMEM232	5	110289233	110738956	-1	449723	18.7787	protein_coding	transmembrane protein 232 [Source:HGNC Symbol;Acc:HGNC:37270]
PDE11A	ENSG00000128655	1.30102	1.64e-09	FALSE	FALSE	FALSE	a_NONE	50940	PDE11A	2	177623252	178072755	-1	449503	18.778	protein_coding	phosphodiesterase 11A [Source:HGNC Symbol;Acc:HGNC:8773]
FER	ENSG00000151422	0.195871	0.590976	TRUE	FALSE	FALSE	a_NONE	2241	FER	5	108747822	109196841	1	449019	18.7764	protein_coding	FER tyrosine kinase [Source:HGNC Symbol;Acc:HGNC:3655]
BABAM2	ENSG00000158019	-0.53581	3.02e-06	TRUE	FALSE	FALSE	a_NONE	9577	BABAM2	2	27889941	28338901	1	448960	18.7762	protein_coding	BRISC and BRCA1 A complex member 2 [Source:HGNC Symbol;Acc:HGNC:1106]
CCDC91	ENSG00000123106	0.353465	0.0421032	TRUE	FALSE	FALSE	a_NONE	55297	CCDC91	12	28133249	28581511	1	448262	18.774	protein_coding	coiled-coil domain containing 91 [Source:HGNC Symbol;Acc:HGNC:24855]
DOK6	ENSG00000206052	0.0492649	0.894895	TRUE	FALSE	FALSE	a_NONE	220164	DOK6	18	69401055	69849087	1	448032	18.7732	protein_coding	docd_KING protein 6 [Source:HGNC Symbol;Acc:HGNC:28301]
TMTC2	ENSG00000179104	0.772619	1.11e-18	TRUE	FALSE	FALSE	a_NONE	160335	TMTC2	12	82686880	83134870	1	447990	18.7731	protein_coding	transmembrane and tetratricopeptide repeat containing 2 [Source:HGNC Symbol;Acc:HGNC:25440]
SLC39A11	ENSG00000133195	0.278023	0.314048	TRUE	FALSE	FALSE	a_NONE	201266	SLC39A11	17	72645949	73092712	-1	446763	18.7692	protein_coding	solute carrier family 39 member 11 [Source:HGNC Symbol;Acc:HGNC:14463]
DOCK2	ENSG00000134516	0.851364	0.811108	FALSE	FALSE	FALSE	a_NONE	1794	DOCK2	5	169637247	170083382	1	446135	18.7671	protein_coding	dedicator of cytokinesis 2 [Source:HGNC Symbol;Acc:HGNC:2988]
TTC6	ENSG00000139865	-0.456758	0.857562	FALSE	FALSE	FALSE	a_NONE	319089	TTC6	14	37595847	38041442	1	445595	18.7654	protein_coding	tetratricopeptide repeat domain 6 [Source:HGNC Symbol;Acc:HGNC:19739]
CLVS1	ENSG00000177182	-6.08477	6.55e-25	TRUE	FALSE	FALSE	a_NONE	157807	CLVS1	8	61057158	61501645	1	444487	18.7618	protein_coding	clavesin 1 [Source:HGNC Symbol;Acc:HGNC:23139]
EDIL3	ENSG00000164176	-1.63653	5.09e-10	TRUE	FALSE	FALSE	a_NONE	10085	EDIL3	5	83940554	84384793	-1	444239	18.761	protein_coding	EGF like repeats and discoidin domains 3 [Source:HGNC Symbol;Acc:HGNC:3173]
PLD5	ENSG00000180287	-0.573084	0.15828	TRUE	FALSE	FALSE	a_NONE	200150	PLD5	1	242082986	242524696	-1	441710	18.7527	protein_coding	phospholipase D family member 5 [Source:HGNC Symbol;Acc:HGNC:26879]
TIAM1	ENSG00000156299	-0.79748	1.11e-11	TRUE	FALSE	FALSE	a_NONE	7074	TIAM1	21	31118416	31559977	-1	441561	18.7523	protein_coding	T-cell lymphoma invasion and metastasis 1 [Source:HGNC Symbol;Acc:HGNC:11805]
CLDN11	ENSG00000013297	-0.641998	0.314112	FALSE	FALSE	FALSE	a_NONE	5010	CLDN11	3	170418865	170860380	1	441515	18.7521	protein_coding	claudin 11 [Source:HGNC Symbol;Acc:HGNC:8514]
CLDN11	ENSG00000013297	-0.641998	0.314112	FALSE	FALSE	FALSE	a_NONE	101928583	CLDN11	3	170418865	170860380	1	441515	18.7521	protein_coding	claudin 11 [Source:HGNC Symbol;Acc:HGNC:8514]
PCCA	ENSG00000175198	-0.10353	0.448525	TRUE	FALSE	FALSE	a_NONE	5095	PCCA	13	100089015	100530437	1	441422	18.7518	protein_coding	propionyl-CoA carboxylase alpha subunit [Source:HGNC Symbol;Acc:HGNC:8653]
SND1	ENSG00000197157	0.159364	0.0530553	TRUE	FALSE	FALSE	a_NONE	27044	SND1	7	127652180	128092609	1	440429	18.7485	protein_coding	staphylococcal nuclease and tudor domain containing 1 [Source:HGNC Symbol;Acc:HGNC:30646]
RSRC1	ENSG00000174891	0.550284	3.52e-09	TRUE	FALSE	FALSE	a_NONE	51319	RSRC1	3	158105855	158545730	1	439875	18.7467	protein_coding	arginine and serine rich coiled-coil 1 [Source:HGNC Symbol;Acc:HGNC:24152]
XKR4	ENSG00000206579	-0.432626	0.566848	FALSE	FALSE	FALSE	a_NONE	114786	XKR4	8	55102389	55542054	1	439665	18.746	protein_coding	XK related 4 [Source:HGNC Symbol;Acc:HGNC:29394]
FBXL7	ENSG00000183580	0.164453	0.0452501	TRUE	FALSE	FALSE	a_NONE	23194	FBXL7	5	15500196	15939795	1	439599	18.7458	protein_coding	F-box and leucine rich repeat protein 7 [Source:HGNC Symbol;Acc:HGNC:13604]
NCALD	ENSG00000104490	-0.391862	0.00130601	TRUE	FALSE	FALSE	a_NONE	83988	NCALD	8	101686543	102124907	-1	438364	18.7418	protein_coding	neurocalcin delta [Source:HGNC Symbol;Acc:HGNC:7655]
RANBP17	ENSG00000204764	0.100684	0.803655	TRUE	FALSE	FALSE	a_NONE	64901	RANBP17	5	170861870	171300015	1	438145	18.741	protein_coding	RAN binding protein 17 [Source:HGNC Symbol;Acc:HGNC:14428]
MAML3	ENSG00000196782	-0.262068	0.0884553	TRUE	FALSE	FALSE	a_NONE	55534	MAML3	4	139716753	140154184	-1	437431	18.7387	protein_coding	mastermind like transcriptional coactivator 3 [Source:HGNC Symbol;Acc:HGNC:16272]
CCDC7	ENSG00000216937	0.247256	0.649249	FALSE	FALSE	FALSE	a_NONE	79741	CCDC7	10	32446140	32882874	1	436734	18.7364	protein_coding	coiled-coil domain containing 7 [Source:HGNC Symbol;Acc:HGNC:26533]
BACH1	ENSG00000156273	-0.05106	0.899841	TRUE	FALSE	FALSE	a_NONE	571	BACH1	21	29194071	29630751	1	436680	18.7362	protein_coding	BTB domain and CNC homolog 1 [Source:HGNC Symbol;Acc:HGNC:935]
BACH1	ENSG00000156273	-0.05106	0.899841	TRUE	FALSE	FALSE	a_NONE	100379661	BACH1	21	29194071	29630751	1	436680	18.7362	protein_coding	BTB domain and CNC homolog 1 [Source:HGNC Symbol;Acc:HGNC:935]
PATJ	ENSG00000132849	-0.224811	0.697746	TRUE	FALSE	FALSE	a_NONE	10207	PATJ	1	61742477	62178675	1	436198	18.7346	protein_coding	PATJ, crumbs cell polarity complex component [Source:HGNC Symbol;Acc:HGNC:28881]
LDLRAD4	ENSG00000168675	-1.98227	2.81e-17	FALSE	FALSE	FALSE	a_NONE	753	LDLRAD4	18	13217498	13652755	1	435257	18.7315	protein_coding	low density lipoprotein receptor class A domain containing 4 [Source:HGNC Symbol;Acc:HGNC:1224]
ADCY2	ENSG00000078295	0.547296	0.609671	FALSE	FALSE	FALSE	a_NONE	108	ADCY2	5	7396208	7830081	1	433873	18.7269	protein_coding	adenylate cyclase 2 [Source:HGNC Symbol;Acc:HGNC:233]
SAMD12	ENSG00000177570	0.104963	0.610053	TRUE	FALSE	FALSE	a_NONE	401474	SAMD12	8	118189459	118621995	-1	432536	18.7225	protein_coding	sterile alpha motif domain containing 12 [Source:HGNC Symbol;Acc:HGNC:31750]
PALLD	ENSG00000129116	0.364946	7.23e-08	TRUE	FALSE	FALSE	a_NONE	23022	PALLD	4	168497066	168928457	1	431391	18.7186	protein_coding	palladin, cytoskeletal associated protein [Source:HGNC Symbol;Acc:HGNC:17068]
GRIN2A	ENSG00000183454	-3.67012	3.22e-05	FALSE	FALSE	FALSE	a_NONE	2903	GRIN2A	16	9753404	10182754	-1	429350	18.7118	protein_coding	glutamate ionotropic receptor NMDA type subunit 2A [Source:HGNC Symbol;Acc:HGNC:4585]
FMN1	ENSG00000248905	-1.08662	2.2e-05	FALSE	FALSE	FALSE	a_NONE	342184	FMN1	15	32765545	33194733	-1	429188	18.7113	protein_coding	formin 1 [Source:HGNC Symbol;Acc:HGNC:3768]
MSI2	ENSG00000153944	-0.00932671	0.944256	TRUE	FALSE	FALSE	a_NONE	124540	MSI2	17	57255851	57684685	1	428834	18.7101	protein_coding	musashi RNA binding protein 2 [Source:HGNC Symbol;Acc:HGNC:18585]
TNR	ENSG00000116147	-1.74922	0.0012334	FALSE	FALSE	FALSE	a_NONE	7143	TNR	1	175315194	175743770	-1	428576	18.7092	protein_coding	tenascin R [Source:HGNC Symbol;Acc:HGNC:11953]
COL24A1	ENSG00000171502	-1.22081	0.839571	FALSE	FALSE	FALSE	a_NONE	255631	COL24A1	1	85729233	86156943	-1	427710	18.7063	protein_coding	collagen type XXIV alpha 1 chain [Source:HGNC Symbol;Acc:HGNC:20821]
GPR158	ENSG00000151025	-4.68066	4.32e-23	FALSE	FALSE	FALSE	a_NONE	57512	GPR158	10	25175062	25602226	1	427164	18.7044	protein_coding	G protein-coupled receptor 158 [Source:HGNC Symbol;Acc:HGNC:23689]
RBFOX3	ENSG00000167281	-4.68824	7.36e-09	TRUE	FALSE	FALSE	a_NONE	146713	RBFOX3	17	79089345	79516148	-1	426803	18.7032	protein_coding	RNA binding protein, fox-1 homolog 3 [Source:HGNC Symbol;Acc:HGNC:27097]
ARL15	ENSG00000185305	-0.0844529	0.693457	TRUE	FALSE	FALSE	a_NONE	54622	ARL15	5	53883945	54310582	-1	426637	18.7026	protein_coding	ADP ribosylation factor like GTPase 15 [Source:HGNC Symbol;Acc:HGNC:25945]
CACNA1A	ENSG00000141837	-0.222236	0.599223	FALSE	FALSE	FALSE	a_NONE	773	CACNA1A	19	13206442	13633025	-1	426583	18.7025	protein_coding	calcium voltage-gated channel subunit alpha1 A [Source:HGNC Symbol;Acc:HGNC:1388]
TIAM2	ENSG00000146426	-0.238819	0.100549	TRUE	FALSE	FALSE	a_NONE	26230	TIAM2	6	154832697	155257723	1	425026	18.6972	protein_coding	T-cell lymphoma invasion and metastasis 2 [Source:HGNC Symbol;Acc:HGNC:11806]
RARB	ENSG00000077092	0.615699	6.85e-07	FALSE	FALSE	FALSE	a_NONE	5915	RARB	3	25174332	25597932	1	423600	18.6923	protein_coding	retinoic acid receptor beta [Source:HGNC Symbol;Acc:HGNC:9865]
EDA	ENSG00000158813	-0.236756	0.889773	FALSE	FALSE	FALSE	a_NONE	1896	EDA	X	69616067	70039469	1	423402	18.6917	protein_coding	ectodysplasin A [Source:HGNC Symbol;Acc:HGNC:3157]
HYDIN	ENSG00000157423	0.552971	0.507935	FALSE	FALSE	FALSE	a_NONE	54768	HYDIN	16	70807378	71230722	-1	423344	18.6915	protein_coding	HYDIN, axonemal central pair apparatus protein [Source:HGNC Symbol;Acc:HGNC:19368]
RPTOR	ENSG00000141564	0.0748535	0.709798	TRUE	FALSE	FALSE	a_NONE	57521	RPTOR	17	80544819	80966371	1	421552	18.6854	protein_coding	regulatory associated protein of MTOR complex 1 [Source:HGNC Symbol;Acc:HGNC:30287]
GABBR2	ENSG00000136928	-0.151275	0.94249	FALSE	FALSE	FALSE	a_NONE	9568	GABBR2	9	98288082	98709197	-1	421115	18.6839	protein_coding	gamma-aminobutyric acid type B receptor subunit 2 [Source:HGNC Symbol;Acc:HGNC:4507]
SIPA1L1	ENSG00000197555	0.472545	9.62e-09	TRUE	FALSE	FALSE	a_NONE	26037	SIPA1L1	14	71320449	71741229	1	420780	18.6827	protein_coding	signal induced proliferation associated 1 like 1 [Source:HGNC Symbol;Acc:HGNC:20284]
DYM	ENSG00000141627	-0.0839943	0.724294	TRUE	FALSE	FALSE	a_NONE	54808	DYM	18	49041474	49461347	-1	419873	18.6796	protein_coding	dymeclin [Source:HGNC Symbol;Acc:HGNC:21317]
OSBPL10	ENSG00000144645	0.23432	0.713375	FALSE	FALSE	FALSE	a_NONE	114884	OSBPL10	3	31657890	32077580	-1	419690	18.679	protein_coding	oxysterol binding protein like 10 [Source:HGNC Symbol;Acc:HGNC:16395]
SLC35F3	ENSG00000183780	0.280304	0.326683	FALSE	FALSE	FALSE	a_NONE	148641	SLC35F3	1	233904933	234324516	1	419583	18.6786	protein_coding	solute carrier family 35 member F3 [Source:HGNC Symbol;Acc:HGNC:23616]
ZNF385B	ENSG00000144331	-0.514067	0.618303	FALSE	FALSE	FALSE	a_NONE	151126	ZNF385B	2	179441982	179861505	-1	419523	18.6784	protein_coding	zinc finger protein 385B [Source:HGNC Symbol;Acc:HGNC:26332]
CDH23	ENSG00000107736	0.128829	0.808504	FALSE	FALSE	FALSE	a_NONE	64072	CDH23	10	71396934	71815947	1	419013	18.6766	protein_coding	cadherin related 23 [Source:HGNC Symbol;Acc:HGNC:13733]
METTL15	ENSG00000169519	0.287823	0.000427482	TRUE	FALSE	FALSE	a_NONE	196074	METTL15	11	28108248	28527041	1	418793	18.6759	protein_coding	methyltransferase like 15 [Source:HGNC Symbol;Acc:HGNC:26606]
SLC35F4	ENSG00000151812	-0.107925	0.950855	FALSE	FALSE	FALSE	a_NONE	341880	SLC35F4	14	57563922	57982194	-1	418272	18.6741	protein_coding	solute carrier family 35 member F4 [Source:HGNC Symbol;Acc:HGNC:19845]
TANC2	ENSG00000170921	0.225653	0.00793478	TRUE	FALSE	FALSE	a_NONE	26115	TANC2	17	63009556	63427699	1	418143	18.6736	protein_coding	tetratricopeptide repeat, ankyrin repeat and coiled-coil containing 2 [Source:HGNC Symbol;Acc:HGNC:30212]
MAD1L1	ENSG00000002822	-0.285372	0.0375635	TRUE	FALSE	FALSE	a_NONE	8379	MAD1L1	7	1815793	2233243	-1	417450	18.6712	protein_coding	MAD1 mitotic arrest deficient like 1 [Source:HGNC Symbol;Acc:HGNC:6762]
SNTG2	ENSG00000172554	-2.79087	0.00313223	FALSE	FALSE	FALSE	a_NONE	54221	SNTG2	2	950868	1367613	1	416745	18.6688	protein_coding	syntrophin gamma 2 [Source:HGNC Symbol;Acc:HGNC:13741]
STAG1	ENSG00000118007	-0.5894	6.87e-08	TRUE	FALSE	FALSE	a_NONE	10274	STAG1	3	136336233	136752403	-1	416170	18.6668	protein_coding	stromal antigen 1 [Source:HGNC Symbol;Acc:HGNC:11354]
FSTL4	ENSG00000053108	-4.57492	1.5e-10	FALSE	FALSE	FALSE	a_NONE	23105	FSTL4	5	133196455	133612564	-1	416109	18.6666	protein_coding	follistatin like 4 [Source:HGNC Symbol;Acc:HGNC:21389]
DIP2C	ENSG00000151240	0.00530371	0.990905	TRUE	FALSE	FALSE	a_NONE	22982	DIP2C	10	274190	689668	-1	415478	18.6644	protein_coding	disco interacting protein 2 homolog C [Source:HGNC Symbol;Acc:HGNC:29150]
DISC1	ENSG00000162946	0.279076	0.383925	FALSE	FALSE	FALSE	a_NONE	27185	DISC1	1	231626815	232041272	1	414457	18.6609	protein_coding	disrupted in schizophrenia 1 [Source:HGNC Symbol;Acc:HGNC:2888]
NELL2	ENSG00000184613	-4.0234	1.44e-152	TRUE	FALSE	FALSE	a_NONE	4753	NELL2	12	44508275	44921848	-1	413573	18.6578	protein_coding	neural EGFL like 2 [Source:HGNC Symbol;Acc:HGNC:7751]
TBC1D22A	ENSG00000054611	0.263346	0.0130534	TRUE	FALSE	FALSE	a_NONE	25771	TBC1D22A	22	46762617	47175699	1	413082	18.6561	protein_coding	TBC1 domain family member 22A [Source:HGNC Symbol;Acc:HGNC:1309]
PLCB4	ENSG00000101333	0.276348	3.32e-05	TRUE	FALSE	FALSE	a_NONE	5332	PLCB4	20	9068763	9481242	1	412479	18.654	protein_coding	phospholipase C beta 4 [Source:HGNC Symbol;Acc:HGNC:9059]
ANO4	ENSG00000151572	0.0573031	0.962006	FALSE	FALSE	FALSE	a_NONE	121601	ANO4	12	100717526	101128641	1	411115	18.6492	protein_coding	anoctamin 4 [Source:HGNC Symbol;Acc:HGNC:23837]
CAMKMT	ENSG00000143919	0.020806	0.94249	TRUE	FALSE	FALSE	a_NONE	79823	CAMKMT	2	44361950	44772592	1	410642	18.6475	protein_coding	calmodulin-lysine N-methyltransferase [Source:HGNC Symbol;Acc:HGNC:26276]
SLC35F1	ENSG00000196376	0.189136	0.928458	FALSE	FALSE	FALSE	a_NONE	222553	SLC35F1	6	117907526	118317676	1	410150	18.6458	protein_coding	solute carrier family 35 member F1 [Source:HGNC Symbol;Acc:HGNC:21483]
SLC44A5	ENSG00000137968	-2.68949	3.72e-117	TRUE	FALSE	FALSE	a_NONE	204962	SLC44A5	1	75202131	75611116	-1	408985	18.6417	protein_coding	solute carrier family 44 member 5 [Source:HGNC Symbol;Acc:HGNC:28524]
PCLO	ENSG00000186472	0.395433	0.0327272	TRUE	FALSE	FALSE	a_NONE	27445	PCLO	7	82754013	83162930	-1	408917	18.6414	protein_coding	piccolo presynaptic cytomatrix protein [Source:HGNC Symbol;Acc:HGNC:13406]
ROR1	ENSG00000185483	0.764861	3.03e-14	TRUE	FALSE	FALSE	a_NONE	4919	ROR1	1	63774022	64181498	1	407476	18.6364	protein_coding	receptor tyrosine kinase like orphan receptor 1 [Source:HGNC Symbol;Acc:HGNC:10256]
APBB2	ENSG00000163697	-1.03242	1.88e-27	TRUE	FALSE	FALSE	a_NONE	323	APBB2	4	40810027	41216714	-1	406687	18.6336	protein_coding	amyloid beta precursor protein binding family B member 2 [Source:HGNC Symbol;Acc:HGNC:582]
TMEM178B	ENSG00000261115	-8.44612	5.95e-47	TRUE	FALSE	FALSE	a_NONE	100507421	TMEM178B	7	141074232	141480380	1	406148	18.6316	protein_coding	transmembrane protein 178B [Source:HGNC Symbol;Acc:HGNC:44112]
MACF1	ENSG00000127603	-0.0981562	0.353117	TRUE	FALSE	FALSE	a_NONE	23499	MACF1	1	39081316	39487177	1	405861	18.6306	protein_coding	microtubule-actin crosslind_KING factor 1 [Source:HGNC Symbol;Acc:HGNC:13664]
MACF1	ENSG00000127603	-0.0981562	0.353117	TRUE	FALSE	FALSE	a_NONE	643314	MACF1	1	39081316	39487177	1	405861	18.6306	protein_coding	microtubule-actin crosslind_KING factor 1 [Source:HGNC Symbol;Acc:HGNC:13664]
KCNQ1	ENSG00000053918	-0.426051	0.111364	TRUE	FALSE	FALSE	a_NONE	3784	KCNQ1	11	2444684	2849109	1	404425	18.6255	protein_coding	potassium voltage-gated channel subfamily Q member 1 [Source:HGNC Symbol;Acc:HGNC:6294]
EBF1	ENSG00000164330	1.07638	2.32e-08	FALSE	FALSE	FALSE	a_NONE	1879	EBF1	5	158695916	159099761	-1	403845	18.6234	protein_coding	early B-cell factor 1 [Source:HGNC Symbol;Acc:HGNC:3126]
GRIK1	ENSG00000171189	-0.0562509	0.975829	FALSE	FALSE	FALSE	a_NONE	2897	GRIK1	21	29536933	29940033	-1	403100	18.6208	protein_coding	glutamate ionotropic receptor kainate type subunit 1 [Source:HGNC Symbol;Acc:HGNC:4579]
KIAA1328	ENSG00000150477	0.107273	0.325429	TRUE	FALSE	FALSE	a_NONE	57536	KIAA1328	18	36829106	37232172	1	403066	18.6207	protein_coding	KIAA1328 [Source:HGNC Symbol;Acc:HGNC:29248]
KCNH5	ENSG00000140015	-2.09682	0.00915833	FALSE	FALSE	FALSE	a_NONE	27133	KCNH5	14	62699454	63102037	-1	402583	18.6189	protein_coding	potassium voltage-gated channel subfamily H member 5 [Source:HGNC Symbol;Acc:HGNC:6254]
CACNB2	ENSG00000165995	1.4525	5.37e-13	FALSE	FALSE	FALSE	a_NONE	783	CACNB2	10	18140677	18541869	1	401192	18.6139	protein_coding	calcium voltage-gated channel auxiliary subunit beta 2 [Source:HGNC Symbol;Acc:HGNC:1402]
TRPS1	ENSG00000104447	1.11401	6.06e-14	TRUE	FALSE	FALSE	a_NONE	7227	TRPS1	8	115408496	115809673	-1	401177	18.6139	protein_coding	transcriptional repressor GATA binding 1 [Source:HGNC Symbol;Acc:HGNC:12340]
BMPR1B	ENSG00000138696	0.731603	9.15e-14	TRUE	FALSE	FALSE	a_NONE	658	BMPR1B	4	94757968	95158448	1	400480	18.6114	protein_coding	bone morphogenetic protein receptor type 1B [Source:HGNC Symbol;Acc:HGNC:1077]
HECW2	ENSG00000138411	-1.16153	6.9e-09	TRUE	FALSE	FALSE	a_NONE	57520	HECW2	2	196194370	196593692	-1	399322	18.6072	protein_coding	HECT, C2 and WW domain containing E3 ubiquitin protein ligase 2 [Source:HGNC Symbol;Acc:HGNC:29853]
DTNA	ENSG00000134769	1.24901	2.04e-40	TRUE	FALSE	FALSE	a_NONE	1837	DTNA	18	34493290	34891844	1	398554	18.6044	protein_coding	dystrobrevin alpha [Source:HGNC Symbol;Acc:HGNC:3057]
LDB2	ENSG00000169744	2.82119	8.04e-56	FALSE	FALSE	FALSE	a_NONE	9079	LDB2	4	16501541	16898809	-1	397268	18.5998	protein_coding	LIM domain binding 2 [Source:HGNC Symbol;Acc:HGNC:6533]
NTRK3	ENSG00000140538	-7.61918	2.32e-49	TRUE	FALSE	FALSE	a_NONE	4916	NTRK3	15	87859751	88256768	-1	397017	18.5988	protein_coding	neurotrophic receptor tyrosine kinase 3 [Source:HGNC Symbol;Acc:HGNC:8033]
SPATA5	ENSG00000145375	0.163134	0.335917	TRUE	FALSE	FALSE	a_NONE	166378	SPATA5	4	122923074	123319450	1	396376	18.5965	protein_coding	spermatogenesis associated 5 [Source:HGNC Symbol;Acc:HGNC:18119]
GABRB3	ENSG00000166206	-6.51395	4.73e-204	TRUE	FALSE	FALSE	a_NONE	2562	GABRB3	15	26543546	26939539	-1	395993	18.5951	protein_coding	gamma-aminobutyric acid type A receptor beta3 subunit [Source:HGNC Symbol;Acc:HGNC:4083]
KIF6	ENSG00000164627	0.139515	0.844533	FALSE	FALSE	FALSE	a_NONE	221458	KIF6	6	39329990	39725405	-1	395415	18.593	protein_coding	kinesin family member 6 [Source:HGNC Symbol;Acc:HGNC:21202]
OTUD7A	ENSG00000169918	-1.35078	0.000901196	FALSE	FALSE	FALSE	a_NONE	161725	OTUD7A	15	31475398	31870789	-1	395391	18.5929	protein_coding	OTU deubiquitinase 7A [Source:HGNC Symbol;Acc:HGNC:20718]
GTDC1	ENSG00000121964	-0.398602	0.277775	TRUE	FALSE	FALSE	a_NONE	79712	GTDC1	2	143938068	144332568	-1	394500	18.5897	protein_coding	glycosyltransferase like domain containing 1 [Source:HGNC Symbol;Acc:HGNC:20887]
NBAS	ENSG00000151779	-0.458163	0.0133833	TRUE	FALSE	FALSE	a_NONE	51594	NBAS	2	15166909	15561330	-1	394421	18.5894	protein_coding	neuroblastoma amplified sequence [Source:HGNC Symbol;Acc:HGNC:15625]
ZRANB3	ENSG00000121988	0.048895	0.863634	TRUE	FALSE	FALSE	a_NONE	84083	ZRANB3	2	135136916	135531236	-1	394320	18.589	protein_coding	zinc finger RANBP2-type containing 3 [Source:HGNC Symbol;Acc:HGNC:25249]
VWA8	ENSG00000102763	-0.181675	0.200615	TRUE	FALSE	FALSE	a_NONE	23078	VWA8	13	41566837	41961120	-1	394283	18.5889	protein_coding	von Willebrand factor A domain containing 8 [Source:HGNC Symbol;Acc:HGNC:29071]
NEBL	ENSG00000078114	1.56488	9.42e-23	TRUE	FALSE	FALSE	a_NONE	10529	NEBL	10	20779973	21174187	-1	394214	18.5886	protein_coding	nebulette [Source:HGNC Symbol;Acc:HGNC:16932]
VAV3	ENSG00000134215	-0.727283	0.00015207	TRUE	FALSE	FALSE	a_NONE	10451	VAV3	1	107571160	107965144	-1	393984	18.5878	protein_coding	vav guanine nucleotide exchange factor 3 [Source:HGNC Symbol;Acc:HGNC:12659]
OXR1	ENSG00000164830	1.45959	1.09e-20	TRUE	FALSE	FALSE	a_NONE	55074	OXR1	8	106359476	106752694	1	393218	18.585	protein_coding	oxidation resistance 1 [Source:HGNC Symbol;Acc:HGNC:15822]
CHN2	ENSG00000106069	-1.16241	7.97e-09	TRUE	FALSE	FALSE	a_NONE	1124	CHN2	7	29122274	29514328	1	392054	18.5807	protein_coding	chimerin 2 [Source:HGNC Symbol;Acc:HGNC:1944]
CHN2	ENSG00000106069	-1.16241	7.97e-09	TRUE	FALSE	FALSE	a_NONE	101928168	CHN2	7	29122274	29514328	1	392054	18.5807	protein_coding	chimerin 2 [Source:HGNC Symbol;Acc:HGNC:1944]
OPHN1	ENSG00000079482	0.0941282	0.928579	FALSE	FALSE	FALSE	a_NONE	4983	OPHN1	X	68042344	68433913	-1	391569	18.5789	protein_coding	oligophrenin 1 [Source:HGNC Symbol;Acc:HGNC:8148]
ASAP1	ENSG00000153317	0.216468	0.000161019	TRUE	FALSE	FALSE	a_NONE	50807	ASAP1	8	130052104	130443660	-1	391556	18.5789	protein_coding	ArfGAP with SH3 domain, ankyrin repeat and PH domain 1 [Source:HGNC Symbol;Acc:HGNC:2720]
RASAL2	ENSG00000075391	-0.0587218	0.800615	TRUE	FALSE	FALSE	a_NONE	9462	RASAL2	1	178094141	178484147	1	390006	18.5731	protein_coding	RAS protein activator like 2 [Source:HGNC Symbol;Acc:HGNC:9874]
CDH8	ENSG00000150394	-0.206078	0.865162	FALSE	FALSE	FALSE	a_NONE	1006	CDH8	16	61647242	62037035	-1	389793	18.5723	protein_coding	cadherin 8 [Source:HGNC Symbol;Acc:HGNC:1767]
DSCAML1	ENSG00000177103	2.5407	1.11e-09	FALSE	FALSE	FALSE	a_NONE	57453	DSCAML1	11	117427773	117817525	-1	389752	18.5722	protein_coding	DS cell adhesion molecule like 1 [Source:HGNC Symbol;Acc:HGNC:14656]
PPP1R9A	ENSG00000158528	-0.0158002	0.946983	TRUE	FALSE	FALSE	a_NONE	55607	PPP1R9A	7	94907202	95296415	1	389213	18.5702	protein_coding	protein phosphatase 1 regulatory subunit 9A [Source:HGNC Symbol;Acc:HGNC:14946]
UBE2E2	ENSG00000182247	-0.423741	0.00392121	TRUE	FALSE	FALSE	a_NONE	7325	UBE2E2	3	23203020	23591793	1	388773	18.5686	protein_coding	ubiquitin conjugating enzyme E2 E2 [Source:HGNC Symbol;Acc:HGNC:12478]
SYNPR	ENSG00000163630	1.46031	2.88e-05	FALSE	FALSE	FALSE	a_NONE	132204	SYNPR	3	63228315	63616921	1	388606	18.5679	protein_coding	synaptoporin [Source:HGNC Symbol;Acc:HGNC:16507]
TRIO	ENSG00000038382	-0.673299	5.58e-16	TRUE	FALSE	FALSE	a_NONE	7204	TRIO	5	14143702	14532128	1	388426	18.5673	protein_coding	trio Rho guanine nucleotide exchange factor [Source:HGNC Symbol;Acc:HGNC:12303]
MID1	ENSG00000101871	-0.109765	0.666545	TRUE	FALSE	FALSE	a_NONE	4281	MID1	X	10445310	10833654	-1	388344	18.567	protein_coding	midline 1 [Source:HGNC Symbol;Acc:HGNC:7095]
SETBP1	ENSG00000152217	-0.801415	2.82e-16	FALSE	FALSE	FALSE	a_NONE	26040	SETBP1	18	44680173	45068510	1	388337	18.5669	protein_coding	SET binding protein 1 [Source:HGNC Symbol;Acc:HGNC:15573]
NLGN4X	ENSG00000146938	-0.310506	0.000158377	TRUE	FALSE	FALSE	a_NONE	57502	NLGN4X	X	5840637	6228863	-1	388226	18.5665	protein_coding	neuroligin 4, X-linked [Source:HGNC Symbol;Acc:HGNC:14287]
KCNH8	ENSG00000183960	-0.834401	7.72e-08	TRUE	FALSE	FALSE	a_NONE	131096	KCNH8	3	19148454	19535646	1	387192	18.5627	protein_coding	potassium voltage-gated channel subfamily H member 8 [Source:HGNC Symbol;Acc:HGNC:18864]
ROR2	ENSG00000169071	-0.295544	0.190272	TRUE	FALSE	FALSE	a_NONE	4920	ROR2	9	91563091	91950162	-1	387071	18.5622	protein_coding	receptor tyrosine kinase like orphan receptor 2 [Source:HGNC Symbol;Acc:HGNC:10257]
MKLN1	ENSG00000128585	0.12073	0.213779	TRUE	FALSE	FALSE	a_NONE	4289	MKLN1	7	131110096	131496636	1	386540	18.5603	protein_coding	muskelin 1 [Source:HGNC Symbol;Acc:HGNC:7109]
PDZRN4	ENSG00000165966	0.765579	0.716279	FALSE	FALSE	FALSE	a_NONE	29951	PDZRN4	12	41188448	41574590	1	386142	18.5588	protein_coding	PDZ domain containing ring finger 4 [Source:HGNC Symbol;Acc:HGNC:30552]
CFAP54	ENSG00000188596	0.146724	0.602814	TRUE	FALSE	FALSE	a_NONE	144535	CFAP54	12	96489571	96875555	1	385984	18.5582	protein_coding	cilia and flagella associated protein 54 [Source:HGNC Symbol;Acc:HGNC:26456]
ADAMTSL3	ENSG00000156218	0.621837	0.0104851	FALSE	FALSE	FALSE	a_NONE	57188	ADAMTSL3	15	83654086	84039842	1	385756	18.5573	protein_coding	ADAMTS like 3 [Source:HGNC Symbol;Acc:HGNC:14633]
ACOXL	ENSG00000153093	0.140695	0.924257	FALSE	FALSE	FALSE	a_NONE	55289	ACOXL	2	110732573	111118222	1	385649	18.5569	protein_coding	acyl-CoA oxidase like [Source:HGNC Symbol;Acc:HGNC:25621]
FAM13A	ENSG00000138640	0.41271	0.582869	TRUE	FALSE	FALSE	a_NONE	10144	FAM13A	4	88725955	89111398	-1	385443	18.5562	protein_coding	family with sequence similarity 13 member A [Source:HGNC Symbol;Acc:HGNC:19367]
WDR7	ENSG00000091157	0.296807	0.127204	TRUE	FALSE	FALSE	a_NONE	23335	WDR7	18	56651343	57036606	1	385263	18.5555	protein_coding	WD repeat domain 7 [Source:HGNC Symbol;Acc:HGNC:13490]
MYO1D	ENSG00000176658	0.377095	0.00147009	TRUE	FALSE	FALSE	a_NONE	4642	MYO1D	17	32492522	32877177	-1	384655	18.5532	protein_coding	myosin ID [Source:HGNC Symbol;Acc:HGNC:7598]
PRKCB	ENSG00000166501	1.67339	0.541926	FALSE	FALSE	FALSE	a_NONE	5579	PRKCB	16	23836001	24220611	1	384610	18.553	protein_coding	protein kinase C beta [Source:HGNC Symbol;Acc:HGNC:9395]
TPK1	ENSG00000196511	-0.658804	0.299063	FALSE	FALSE	FALSE	a_NONE	27010	TPK1	7	144451941	144836395	-1	384454	18.5525	protein_coding	thiamin pyrophosphokinase 1 [Source:HGNC Symbol;Acc:HGNC:17358]
ZBTB7C	ENSG00000184828	1.48557	0.00181151	FALSE	FALSE	FALSE	a_NONE	201501	ZBTB7C	18	48026673	48410752	-1	384079	18.551	protein_coding	zinc finger and BTB domain containing 7C [Source:HGNC Symbol;Acc:HGNC:31700]
ATP2B2	ENSG00000157087	-2.17983	6.75e-07	FALSE	FALSE	FALSE	a_NONE	491	ATP2B2	3	10324023	10708031	-1	384008	18.5508	protein_coding	ATPase plasma membrane Ca2+ transporting 2 [Source:HGNC Symbol;Acc:HGNC:815]
KCNT2	ENSG00000162687	-0.228712	0.110231	TRUE	FALSE	FALSE	a_NONE	343450	KCNT2	1	196225779	196609225	-1	383446	18.5487	protein_coding	potassium sodium-activated channel subfamily T member 2 [Source:HGNC Symbol;Acc:HGNC:18866]
PDE1A	ENSG00000115252	1.64837	0.113623	FALSE	FALSE	FALSE	a_NONE	5136	PDE1A	2	182140036	182523192	-1	383156	18.5476	protein_coding	phosphodiesterase 1A [Source:HGNC Symbol;Acc:HGNC:8774]
KCNIP1	ENSG00000182132	-2.08781	0.00494359	FALSE	FALSE	FALSE	a_NONE	30820	KCNIP1	5	170353487	170736632	1	383145	18.5475	protein_coding	potassium voltage-gated channel interacting protein 1 [Source:HGNC Symbol;Acc:HGNC:15521]
DIS3L2	ENSG00000144535	0.453966	1.13e-08	TRUE	FALSE	FALSE	a_NONE	129563	DIS3L2	2	231961245	232344350	1	383105	18.5474	protein_coding	DIS3 like 3'-5' exoribonuclease 2 [Source:HGNC Symbol;Acc:HGNC:28648]
SRGAP3	ENSG00000196220	-0.0585978	0.891764	TRUE	FALSE	FALSE	a_NONE	9901	SRGAP3	3	8980591	9363053	-1	382462	18.545	protein_coding	SLIT-ROBO Rho GTPase activating protein 3 [Source:HGNC Symbol;Acc:HGNC:19744]
PAPPA2	ENSG00000116183	-7.36441	1.27e-08	FALSE	FALSE	FALSE	a_NONE	60676	PAPPA2	1	176463171	176845605	1	382434	18.5449	protein_coding	pappalysin 2 [Source:HGNC Symbol;Acc:HGNC:14615]
BRINP3	ENSG00000162670	-0.996621	0.812066	FALSE	FALSE	FALSE	a_NONE	339479	BRINP3	1	190097662	190478404	-1	380742	18.5385	protein_coding	BMP/retinoic acid inducible neural specific 3 [Source:HGNC Symbol;Acc:HGNC:22393]
TCF12	ENSG00000140262	-0.472273	6.95e-10	TRUE	FALSE	FALSE	a_NONE	6938	TCF12	15	56918623	57299281	1	380658	18.5381	protein_coding	transcription factor 12 [Source:HGNC Symbol;Acc:HGNC:11623]
ZPLD1	ENSG00000170044	2.61449	0.0126935	FALSE	FALSE	FALSE	a_NONE	131368	ZPLD1	3	102099244	102479841	1	380597	18.5379	protein_coding	zona pellucida like domain containing 1 [Source:HGNC Symbol;Acc:HGNC:27022]
THRB	ENSG00000151090	0.566076	0.0638054	FALSE	FALSE	FALSE	a_NONE	7068	THRB	3	24117160	24495282	-1	378122	18.5285	protein_coding	thyroid hormone receptor beta [Source:HGNC Symbol;Acc:HGNC:11799]
ADAM12	ENSG00000148848	-1.47887	2.25e-47	TRUE	FALSE	FALSE	a_NONE	8038	ADAM12	10	126012381	126388455	-1	376074	18.5207	protein_coding	ADAM metallopeptidase domain 12 [Source:HGNC Symbol;Acc:HGNC:190]
UNC79	ENSG00000133958	-1.18896	1.32e-109	TRUE	FALSE	FALSE	a_NONE	57578	UNC79	14	93333219	93707876	1	374657	18.5152	protein_coding	unc-79 homolog, NALCN channel complex subunit [Source:HGNC Symbol;Acc:HGNC:19966]
MSRA	ENSG00000175806	1.28999	5.3e-11	TRUE	FALSE	FALSE	a_NONE	4482	MSRA	8	10054268	10428891	1	374623	18.5151	protein_coding	methionine sulfoxide reductase A [Source:HGNC Symbol;Acc:HGNC:7377]
WDR70	ENSG00000082068	0.113469	0.46987	TRUE	FALSE	FALSE	a_NONE	55100	WDR70	5	37379212	37753435	1	374223	18.5135	protein_coding	WD repeat domain 70 [Source:HGNC Symbol;Acc:HGNC:25495]
NOL4	ENSG00000101746	-0.719757	4.66e-12	TRUE	FALSE	FALSE	a_NONE	8715	NOL4	18	33851100	34224952	-1	373852	18.5121	protein_coding	nucleolar protein 4 [Source:HGNC Symbol;Acc:HGNC:7870]
SYNE2	ENSG00000054654	0.1697	0.21172	TRUE	FALSE	FALSE	a_NONE	23224	SYNE2	14	63852983	64226433	1	373450	18.5106	protein_coding	spectrin repeat containing nuclear envelope protein 2 [Source:HGNC Symbol;Acc:HGNC:17084]
ST8SIA1	ENSG00000111728	-1.88973	2.14e-26	TRUE	FALSE	FALSE	a_NONE	6489	ST8SIA1	12	22063773	22437041	-1	373268	18.5099	protein_coding	ST8 alpha-N-acetyl-neuraminide alpha-2,8-sialyltransferase 1 [Source:HGNC Symbol;Acc:HGNC:10869]
ASCC3	ENSG00000112249	0.22845	0.0281734	TRUE	FALSE	FALSE	a_NONE	10973	ASCC3	6	100508194	100881372	-1	373178	18.5095	protein_coding	activating signal cointegrator 1 complex subunit 3 [Source:HGNC Symbol;Acc:HGNC:18697]
CD96	ENSG00000153283	1.70869	0.438187	FALSE	FALSE	FALSE	a_NONE	10225	CD96	3	111292719	111665750	1	373031	18.5089	protein_coding	CD96 molecule [Source:HGNC Symbol;Acc:HGNC:16892]
EHBP1	ENSG00000115504	-0.137173	0.1819	TRUE	FALSE	FALSE	a_NONE	23301	EHBP1	2	62673851	63046487	1	372636	18.5074	protein_coding	EH domain binding protein 1 [Source:HGNC Symbol;Acc:HGNC:29144]
FRMD4B	ENSG00000114541	-0.59107	0.0167617	TRUE	FALSE	FALSE	a_NONE	23150	FRMD4B	3	69169990	69542583	-1	372593	18.5072	protein_coding	FERM domain containing 4B [Source:HGNC Symbol;Acc:HGNC:24886]
MYO5B	ENSG00000167306	1.45891	0.176667	FALSE	FALSE	FALSE	a_NONE	4645	MYO5B	18	49822813	50195093	-1	372280	18.506	protein_coding	myosin VB [Source:HGNC Symbol;Acc:HGNC:7603]
VTI1A	ENSG00000151532	-0.40309	0.00490054	TRUE	FALSE	FALSE	a_NONE	143187	VTI1A	10	112446998	112818744	1	371746	18.504	protein_coding	vesicle transport through interaction with t-SNAREs 1A [Source:HGNC Symbol;Acc:HGNC:17792]
ITGA9	ENSG00000144668	-0.191159	0.537336	TRUE	FALSE	FALSE	a_NONE	3680	ITGA9	3	37452115	37823514	1	371399	18.5026	protein_coding	integrin subunit alpha 9 [Source:HGNC Symbol;Acc:HGNC:6145]
DNAH9	ENSG00000007174	-0.12661	0.956312	FALSE	FALSE	FALSE	a_NONE	1770	DNAH9	17	11598431	11969748	1	371317	18.5023	protein_coding	dynein axonemal heavy chain 9 [Source:HGNC Symbol;Acc:HGNC:2953]
NUBPL	ENSG00000151413	0.314906	0.00867307	TRUE	FALSE	FALSE	a_NONE	80224	NUBPL	14	31489956	31861224	1	371268	18.5021	protein_coding	nucleotide binding protein like [Source:HGNC Symbol;Acc:HGNC:20278]
SORBS2	ENSG00000154556	-0.127261	0.732971	TRUE	FALSE	FALSE	a_NONE	8470	SORBS2	4	185585444	185956652	-1	371208	18.5019	protein_coding	sorbin and SH3 domain containing 2 [Source:HGNC Symbol;Acc:HGNC:24098]
EIF4G3	ENSG00000075151	-0.108085	0.295327	TRUE	FALSE	FALSE	a_NONE	8672	EIF4G3	1	20806292	21176888	-1	370596	18.4995	protein_coding	eukaryotic translation initiation factor 4 gamma 3 [Source:HGNC Symbol;Acc:HGNC:3298]
DYNC2H1	ENSG00000187240	1.67454	9.31e-17	TRUE	FALSE	FALSE	a_NONE	79659	DYNC2H1	11	103109431	103479863	1	370432	18.4988	protein_coding	dynein cytoplasmic 2 heavy chain 1 [Source:HGNC Symbol;Acc:HGNC:2962]
ADAMTS17	ENSG00000140470	-3.54746	2.4e-13	TRUE	FALSE	FALSE	a_NONE	170691	ADAMTS17	15	99971589	100342005	-1	370416	18.4988	protein_coding	ADAM metallopeptidase with thrombospondin type 1 motif 17 [Source:HGNC Symbol;Acc:HGNC:17109]
ZNF423	ENSG00000102935	-1.10541	3.47e-15	TRUE	FALSE	FALSE	a_NONE	23090	ZNF423	16	49487524	49857919	-1	370395	18.4987	protein_coding	zinc finger protein 423 [Source:HGNC Symbol;Acc:HGNC:16762]
GPM6A	ENSG00000150625	0.961462	0.00026353	FALSE	FALSE	FALSE	a_NONE	2823	GPM6A	4	175632934	176002664	-1	369730	18.4961	protein_coding	glycoprotein M6A [Source:HGNC Symbol;Acc:HGNC:4460]
PLCH1	ENSG00000114805	0.286521	0.111608	FALSE	FALSE	FALSE	a_NONE	23007	PLCH1	3	155375580	155745067	-1	369487	18.4952	protein_coding	phospholipase C eta 1 [Source:HGNC Symbol;Acc:HGNC:29185]
PRDM16	ENSG00000142611	0.274013	0.887089	FALSE	FALSE	FALSE	a_NONE	63976	PRDM16	1	3069168	3438621	1	369453	18.495	protein_coding	PR/SET domain 16 [Source:HGNC Symbol;Acc:HGNC:14000]
XYLT1	ENSG00000103489	0.997728	2.31e-23	TRUE	FALSE	FALSE	a_NONE	64131	XYLT1	16	17101769	17470881	-1	369112	18.4937	protein_coding	xylosyltransferase 1 [Source:HGNC Symbol;Acc:HGNC:15516]
CNTLN	ENSG00000044459	-0.483503	0.00439161	TRUE	FALSE	FALSE	a_NONE	54875	CNTLN	9	17134982	17503923	1	368941	18.493	protein_coding	centlein [Source:HGNC Symbol;Acc:HGNC:23432]
AKAP13	ENSG00000170776	-1.71574	6.25e-16	TRUE	FALSE	FALSE	a_NONE	11214	AKAP13	15	85380571	85749358	1	368787	18.4924	protein_coding	A-kinase anchoring protein 13 [Source:HGNC Symbol;Acc:HGNC:371]
ADAMTS12	ENSG00000151388	2.14393	7.45e-22	FALSE	FALSE	FALSE	a_NONE	81792	ADAMTS12	5	33523535	33892192	-1	368657	18.4919	protein_coding	ADAM metallopeptidase with thrombospondin type 1 motif 12 [Source:HGNC Symbol;Acc:HGNC:14605]
SLIT2	ENSG00000145147	-1.39419	3.64e-05	FALSE	FALSE	FALSE	a_NONE	9353	SLIT2	4	20253260	20620561	1	367301	18.4866	protein_coding	slit guidance ligand 2 [Source:HGNC Symbol;Acc:HGNC:11086]
FAM135B	ENSG00000147724	-1.76797	0.0186694	FALSE	FALSE	FALSE	a_NONE	51059	FAM135B	8	138130023	138496822	-1	366799	18.4846	protein_coding	family with sequence similarity 135 member B [Source:HGNC Symbol;Acc:HGNC:28029]
MAML2	ENSG00000184384	0.106898	0.806362	FALSE	FALSE	FALSE	a_NONE	84441	MAML2	11	95976598	96343180	-1	366582	18.4838	protein_coding	mastermind like transcriptional coactivator 2 [Source:HGNC Symbol;Acc:HGNC:16259]
CHODL	ENSG00000154645	0.400499	0.795098	FALSE	FALSE	FALSE	a_NONE	140578	CHODL	21	17901263	18267373	1	366110	18.4819	protein_coding	chondrolectin [Source:HGNC Symbol;Acc:HGNC:17807]
NR3C2	ENSG00000151623	-0.944186	0.236986	FALSE	FALSE	FALSE	a_NONE	4306	NR3C2	4	148078762	148444698	-1	365936	18.4812	protein_coding	nuclear receptor subfamily 3 group C member 2 [Source:HGNC Symbol;Acc:HGNC:7979]
THADA	ENSG00000115970	-0.19231	0.297514	TRUE	FALSE	FALSE	a_NONE	63892	THADA	2	43230836	43596046	-1	365210	18.4784	protein_coding	THADA, armadillo repeat containing [Source:HGNC Symbol;Acc:HGNC:19217]
CMSS1	ENSG00000184220	-0.287548	0.00791439	TRUE	FALSE	FALSE	a_NONE	84319	CMSS1	3	99817834	100181732	1	363898	18.4732	protein_coding	cms1 ribosomal small subunit homolog (yeast) [Source:HGNC Symbol;Acc:HGNC:28666]
PRELID2	ENSG00000186314	0.430837	0.0011047	TRUE	FALSE	FALSE	a_NONE	153768	PRELID2	5	145471799	145835369	-1	363570	18.4719	protein_coding	PRELI domain containing 2 [Source:HGNC Symbol;Acc:HGNC:28306]
PRKCH	ENSG00000027075	-1.32517	1.37e-09	TRUE	FALSE	FALSE	a_NONE	5583	PRKCH	14	61187559	61550976	1	363417	18.4713	protein_coding	protein kinase C eta [Source:HGNC Symbol;Acc:HGNC:9403]
COG5	ENSG00000164597	0.316356	0.277683	TRUE	FALSE	FALSE	a_NONE	10466	COG5	7	107201555	107564514	-1	362959	18.4694	protein_coding	component of oligomeric golgi complex 5 [Source:HGNC Symbol;Acc:HGNC:14857]
AKT3	ENSG00000117020	-0.0283536	0.853923	TRUE	FALSE	FALSE	a_NONE	10000	AKT3	1	243488233	243851079	-1	362846	18.469	protein_coding	AKT serine/threonine kinase 3 [Source:HGNC Symbol;Acc:HGNC:393]
NALCN	ENSG00000102452	-0.498804	0.356687	FALSE	FALSE	FALSE	a_NONE	259232	NALCN	13	101053776	101416492	-1	362716	18.4685	protein_coding	sodium leak channel, non-selective [Source:HGNC Symbol;Acc:HGNC:19082]
DCLK1	ENSG00000133083	-1.06742	1.93e-27	TRUE	FALSE	FALSE	a_NONE	9201	DCLK1	13	35768652	36131306	-1	362654	18.4682	protein_coding	doublecortin like kinase 1 [Source:HGNC Symbol;Acc:HGNC:2700]
FNDC3B	ENSG00000075420	0.056555	0.798074	TRUE	FALSE	FALSE	a_NONE	64778	FNDC3B	3	172039628	172401665	1	362037	18.4658	protein_coding	fibronectin type III domain containing 3B [Source:HGNC Symbol;Acc:HGNC:24670]
DKK2	ENSG00000155011	4.46693	8.39e-40	FALSE	FALSE	FALSE	a_NONE	27123	DKK2	4	106921802	107283806	-1	362004	18.4656	protein_coding	dickkopf WNT signaling pathway inhibitor 2 [Source:HGNC Symbol;Acc:HGNC:2892]
AGMO	ENSG00000187546	1.56931	0.376053	FALSE	FALSE	FALSE	a_NONE	392636	AGMO	7	15200318	15562015	-1	361697	18.4644	protein_coding	alkylglycerol monooxygenase [Source:HGNC Symbol;Acc:HGNC:33784]
ZFHX3	ENSG00000140836	0.119019	0.789552	TRUE	FALSE	FALSE	a_NONE	463	ZFHX3	16	72782885	73144447	-1	361562	18.4639	protein_coding	zinc finger homeobox 3 [Source:HGNC Symbol;Acc:HGNC:777]
NHS	ENSG00000188158	1.1412	1.57e-18	TRUE	FALSE	FALSE	a_NONE	4810	NHS	X	17375420	17735994	1	360574	18.4599	protein_coding	NHS actin remodeling regulator [Source:HGNC Symbol;Acc:HGNC:7820]
C9orf3	ENSG00000148120	0.252967	0.000937959	TRUE	FALSE	FALSE	a_NONE	84909	C9orf3	9	94726701	95087218	1	360517	18.4597	protein_coding	chromosome 9 open reading frame 3 [Source:HGNC Symbol;Acc:HGNC:1361]
KCNQ3	ENSG00000184156	-7.7004	2.79e-59	FALSE	FALSE	FALSE	a_NONE	3786	KCNQ3	8	132120858	132481019	-1	360161	18.4583	protein_coding	potassium voltage-gated channel subfamily Q member 3 [Source:HGNC Symbol;Acc:HGNC:6297]
TMEM108	ENSG00000144868	0.147858	0.329203	TRUE	FALSE	FALSE	a_NONE	66000	TMEM108	3	133038391	133397792	1	359401	18.4552	protein_coding	transmembrane protein 108 [Source:HGNC Symbol;Acc:HGNC:28451]
MEGF11	ENSG00000157890	-1.29585	0.170028	FALSE	FALSE	FALSE	a_NONE	84465	MEGF11	15	65895079	66253747	-1	358668	18.4523	protein_coding	multiple EGF like domains 11 [Source:HGNC Symbol;Acc:HGNC:29635]
DNAH11	ENSG00000105877	0.41803	0.615419	FALSE	FALSE	FALSE	a_NONE	8701	DNAH11	7	21543215	21901839	1	358624	18.4521	protein_coding	dynein axonemal heavy chain 11 [Source:HGNC Symbol;Acc:HGNC:2942]
NTRK2	ENSG00000148053	-3.23434	3.41e-09	FALSE	FALSE	FALSE	a_NONE	4915	NTRK2	9	84668551	85027070	1	358519	18.4517	protein_coding	neurotrophic receptor tyrosine kinase 2 [Source:HGNC Symbol;Acc:HGNC:8032]
NEDD4L	ENSG00000049759	-0.768791	8.88e-05	TRUE	FALSE	FALSE	a_NONE	23327	NEDD4L	18	58044367	58401540	1	357173	18.4463	protein_coding	neural precursor cell expressed, developmentally down-regulated 4-like, E3 ubiquitin protein ligase [Source:HGNC Symbol;Acc:HGNC:7728]
JMJD1C	ENSG00000171988	0.464133	6.17e-07	TRUE	FALSE	FALSE	a_NONE	221037	JMJD1C	10	63167221	63521850	-1	354629	18.436	protein_coding	jumonji domain containing 1C [Source:HGNC Symbol;Acc:HGNC:12313]
ITPR1	ENSG00000150995	-0.34935	0.374443	TRUE	FALSE	FALSE	a_NONE	3708	ITPR1	3	4493348	4847840	1	354492	18.4354	protein_coding	inositol 1,4,5-trisphosphate receptor type 1 [Source:HGNC Symbol;Acc:HGNC:6180]
MIPOL1	ENSG00000151338	0.269827	0.228618	FALSE	FALSE	FALSE	a_NONE	145282	MIPOL1	14	37197913	37552361	1	354448	18.4352	protein_coding	mirror-image polydactyly 1 [Source:HGNC Symbol;Acc:HGNC:21460]
CSGALNACT1	ENSG00000147408	-0.34697	0.748733	FALSE	FALSE	FALSE	a_NONE	55790	CSGALNACT1	8	19404161	19758029	-1	353868	18.4329	protein_coding	chondroitin sulfate N-acetylgalactosaminyltransferase 1 [Source:HGNC Symbol;Acc:HGNC:24290]
ANO3	ENSG00000134343	1.00295	0.627351	FALSE	FALSE	FALSE	a_NONE	63982	ANO3	11	26309599	26663288	1	353689	18.4321	protein_coding	anoctamin 3 [Source:HGNC Symbol;Acc:HGNC:14004]
SH3KBP1	ENSG00000147010	-1.10002	5.08e-16	TRUE	FALSE	FALSE	a_NONE	30011	SH3KBP1	X	19533975	19887601	-1	353626	18.4319	protein_coding	SH3 domain containing kinase binding protein 1 [Source:HGNC Symbol;Acc:HGNC:13867]
EPM2A	ENSG00000112425	0.336464	0.248458	TRUE	FALSE	FALSE	a_NONE	7957	EPM2A	6	145382535	145736023	-1	353488	18.4313	protein_coding	EPM2A, laforin glucan phosphatase [Source:HGNC Symbol;Acc:HGNC:3413]
HDAC4	ENSG00000068024	-0.00308378	0.998257	TRUE	FALSE	FALSE	a_NONE	9759	HDAC4	2	239048168	239401654	-1	353486	18.4313	protein_coding	histone deacetylase 4 [Source:HGNC Symbol;Acc:HGNC:14063]
RNGTT	ENSG00000111880	-0.0394172	0.8526	TRUE	FALSE	FALSE	a_NONE	8732	RNGTT	6	88610272	88963721	-1	353449	18.4311	protein_coding	RNA guanylyltransferase and 5'-phosphatase [Source:HGNC Symbol;Acc:HGNC:10073]
PRICKLE2	ENSG00000163637	0.263765	0.75314	FALSE	FALSE	FALSE	a_NONE	166336	PRICKLE2	3	64092242	64445476	-1	353234	18.4303	protein_coding	prickle planar cell polarity protein 2 [Source:HGNC Symbol;Acc:HGNC:20340]
RNF150	ENSG00000170153	-0.785182	8.93e-33	TRUE	FALSE	FALSE	a_NONE	57484	RNF150	4	140859807	141212877	-1	353070	18.4296	protein_coding	ring finger protein 150 [Source:HGNC Symbol;Acc:HGNC:23138]
COL23A1	ENSG00000050767	-0.54156	0.379044	FALSE	FALSE	FALSE	a_NONE	91522	COL23A1	5	178237618	178590555	-1	352937	18.4291	protein_coding	collagen type XXIII alpha 1 chain [Source:HGNC Symbol;Acc:HGNC:22990]
WSCD1	ENSG00000179314	-3.54151	0.0960984	FALSE	FALSE	FALSE	a_NONE	23302	WSCD1	17	5772234	6124427	1	352193	18.426	protein_coding	WSC domain containing 1 [Source:HGNC Symbol;Acc:HGNC:29060]
WSCD1	ENSG00000179314	-3.54151	0.0960984	FALSE	FALSE	FALSE	a_NONE	339166	WSCD1	17	5772234	6124427	1	352193	18.426	protein_coding	WSC domain containing 1 [Source:HGNC Symbol;Acc:HGNC:29060]
ARHGEF3	ENSG00000163947	0.131963	0.652616	FALSE	FALSE	FALSE	a_NONE	50650	ARHGEF3	3	56727418	57079329	-1	351911	18.4249	protein_coding	Rho guanine nucleotide exchange factor 3 [Source:HGNC Symbol;Acc:HGNC:683]
MRPS22	ENSG00000175110	0.133381	0.449908	TRUE	FALSE	FALSE	a_NONE	56945	MRPS22	3	139005806	139357223	1	351417	18.4228	protein_coding	mitochondrial ribosomal protein S22 [Source:HGNC Symbol;Acc:HGNC:14508]
MED12L	ENSG00000144893	-1.12245	8.69e-05	TRUE	FALSE	FALSE	a_NONE	116931	MED12L	3	151085697	151437072	1	351375	18.4227	protein_coding	mediator complex subunit 12 like [Source:HGNC Symbol;Acc:HGNC:16050]
GALNT18	ENSG00000110328	-0.407549	0.0218828	FALSE	FALSE	FALSE	a_NONE	374378	GALNT18	11	11270876	11622005	-1	351129	18.4216	protein_coding	polypeptide N-acetylgalactosaminyltransferase 18 [Source:HGNC Symbol;Acc:HGNC:30488]
SLC2A13	ENSG00000151229	-0.342423	0.130119	FALSE	FALSE	FALSE	a_NONE	114134	SLC2A13	12	39755021	40106089	-1	351068	18.4214	protein_coding	solute carrier family 2 member 13 [Source:HGNC Symbol;Acc:HGNC:15956]
AC119674.2	ENSG00000284686	0.738839	0.780253	FALSE	FALSE	FALSE	a_NONE	NA	AC119674.2	1	56173433	56524495	-1	351062	18.4214	protein_coding
JAZF1	ENSG00000153814	-0.874525	5.34e-10	TRUE	FALSE	FALSE	a_NONE	221895	JAZF1	7	27830573	28180743	-1	350170	18.4177	protein_coding	JAZF zinc finger 1 [Source:HGNC Symbol;Acc:HGNC:28917]
ST18	ENSG00000147488	-0.862584	0.776944	FALSE	FALSE	FALSE	a_NONE	9705	ST18	8	52110839	52460959	-1	350120	18.4175	protein_coding	ST18, C2H2C-type zinc finger [Source:HGNC Symbol;Acc:HGNC:18695]
TUSC3	ENSG00000104723	0.163032	0.0271628	TRUE	FALSE	FALSE	a_NONE	7991	TUSC3	8	15417215	15766649	1	349434	18.4147	protein_coding	tumor suppressor candidate 3 [Source:HGNC Symbol;Acc:HGNC:30242]
SHROOM3	ENSG00000138771	0.298303	6.54e-05	TRUE	FALSE	FALSE	a_NONE	57619	SHROOM3	4	76435100	76783253	1	348153	18.4094	protein_coding	shroom family member 3 [Source:HGNC Symbol;Acc:HGNC:30422]
HHAT	ENSG00000054392	0.0265744	0.927202	TRUE	FALSE	FALSE	a_NONE	55733	HHAT	1	210328252	210676296	1	348044	18.4089	protein_coding	hedgehog acyltransferase [Source:HGNC Symbol;Acc:HGNC:18270]
AP000311.1	ENSG00000249209	0.382612	0.902371	FALSE	FALSE	FALSE	a_NONE	NA	AP000311.1	21	33584687	33931607	-1	346920	18.4042	protein_coding
SIL1	ENSG00000120725	1.22739	2.06e-07	TRUE	FALSE	FALSE	a_NONE	64374	SIL1	5	138946720	139293557	-1	346837	18.4039	protein_coding	SIL1 nucleotide exchange factor [Source:HGNC Symbol;Acc:HGNC:24624]
PRH1	ENSG00000231887	0.044126	0.932363	TRUE	FALSE	FALSE	a_NONE	5554	PRH1	12	10824960	11171544	-1	346584	18.4028	protein_coding	proline rich protein HaeIII subfamily 1 [Source:HGNC Symbol;Acc:HGNC:9366]
FPGT-TNNI3K	ENSG00000259030	0.465861	0.626558	FALSE	FALSE	FALSE	a_NONE	100526835	FPGT-TNNI3K	1	74198235	74543982	1	345747	18.3994	protein_coding	FPGT-TNNI3K readthrough [Source:HGNC Symbol;Acc:HGNC:42952]
GAREM1	ENSG00000141441	1.01915	3.05e-29	TRUE	FALSE	FALSE	a_NONE	64762	GAREM1	18	32124877	32470484	-1	345607	18.3988	protein_coding	GRB2 associated regulator of MAPK1 subtype 1 [Source:HGNC Symbol;Acc:HGNC:26136]
GUCY1A2	ENSG00000152402	-0.854526	4.26e-17	FALSE	FALSE	FALSE	a_NONE	2977	GUCY1A2	11	106674012	107018524	-1	344512	18.3942	protein_coding	guanylate cyclase 1 soluble subunit alpha 2 [Source:HGNC Symbol;Acc:HGNC:4684]
OCA2	ENSG00000104044	0.184189	0.667718	FALSE	FALSE	FALSE	a_NONE	4948	OCA2	15	27754875	28099358	-1	344483	18.3941	protein_coding	OCA2 melanosomal transmembrane protein [Source:HGNC Symbol;Acc:HGNC:8101]
PTK2	ENSG00000169398	0.0779815	0.480782	TRUE	FALSE	FALSE	a_NONE	5747	PTK2	8	140657900	141002216	-1	344316	18.3934	protein_coding	protein tyrosine kinase 2 [Source:HGNC Symbol;Acc:HGNC:9611]
ANKRD44	ENSG00000065413	-0.907908	7.27e-06	TRUE	FALSE	FALSE	a_NONE	91526	ANKRD44	2	196967017	197311173	-1	344156	18.3927	protein_coding	ankyrin repeat domain 44 [Source:HGNC Symbol;Acc:HGNC:25259]
PDE7B	ENSG00000171408	2.89019	3e-128	FALSE	FALSE	FALSE	a_NONE	27115	PDE7B	6	135851696	136195574	1	343878	18.3915	protein_coding	phosphodiesterase 7B [Source:HGNC Symbol;Acc:HGNC:8792]
PBX1	ENSG00000185630	-0.237643	0.0144151	TRUE	FALSE	FALSE	a_NONE	5087	PBX1	1	164555584	164899296	1	343712	18.3908	protein_coding	PBX homeobox 1 [Source:HGNC Symbol;Acc:HGNC:8632]
NTNG1	ENSG00000162631	2.32698	6.57e-18	FALSE	FALSE	FALSE	a_NONE	22854	NTNG1	1	107140007	107483458	1	343451	18.3897	protein_coding	netrin G1 [Source:HGNC Symbol;Acc:HGNC:23319]
COL19A1	ENSG00000082293	-0.713188	0.523145	FALSE	FALSE	FALSE	a_NONE	1310	COL19A1	6	69866571	70209976	1	343405	18.3896	protein_coding	collagen type XIX alpha 1 chain [Source:HGNC Symbol;Acc:HGNC:2196]
RFLNA	ENSG00000178882	-1.45803	0.000944342	FALSE	FALSE	FALSE	a_NONE	144347	RFLNA	12	123973241	124316024	1	342783	18.3869	protein_coding	refilin A [Source:HGNC Symbol;Acc:HGNC:27051]
RFLNA	ENSG00000178882	-1.45803	0.000944342	FALSE	FALSE	FALSE	a_NONE	100533183	RFLNA	12	123973241	124316024	1	342783	18.3869	protein_coding	refilin A [Source:HGNC Symbol;Acc:HGNC:27051]
CARMIL1	ENSG00000079691	0.102962	0.66132	FALSE	FALSE	FALSE	a_NONE	55604	CARMIL1	6	25279078	25620530	1	341452	18.3813	protein_coding	capping protein regulator and myosin 1 linker 1 [Source:HGNC Symbol;Acc:HGNC:21581]
BTBD11	ENSG00000151136	-1.65961	4.22e-31	TRUE	FALSE	FALSE	a_NONE	121551	BTBD11	12	107318413	107659642	1	341229	18.3804	protein_coding	BTB domain containing 11 [Source:HGNC Symbol;Acc:HGNC:23844]
ZNF804A	ENSG00000170396	-1.63173	4.21e-52	TRUE	FALSE	FALSE	a_NONE	91752	ZNF804A	2	184598366	184939492	1	341126	18.3799	protein_coding	zinc finger protein 804A [Source:HGNC Symbol;Acc:HGNC:21711]
ARHGAP10	ENSG00000071205	0.634486	3.64e-05	TRUE	FALSE	FALSE	a_NONE	79658	ARHGAP10	4	147732063	148072780	1	340717	18.3782	protein_coding	Rho GTPase activating protein 10 [Source:HGNC Symbol;Acc:HGNC:26099]
LIMCH1	ENSG00000064042	-0.659142	2.57e-18	TRUE	FALSE	FALSE	a_NONE	22998	LIMCH1	4	41359607	41700044	1	340437	18.377	protein_coding	LIM and calponin homology domains 1 [Source:HGNC Symbol;Acc:HGNC:29191]
CCDC102B	ENSG00000150636	0.280922	0.571278	FALSE	FALSE	FALSE	a_NONE	79839	CCDC102B	18	68715209	69055189	1	339980	18.3751	protein_coding	coiled-coil domain containing 102B [Source:HGNC Symbol;Acc:HGNC:26295]
SHISA9	ENSG00000237515	-0.457174	0.242499	FALSE	FALSE	FALSE	a_NONE	729993	SHISA9	16	12901620	13240413	1	338793	18.37	protein_coding	shisa family member 9 [Source:HGNC Symbol;Acc:HGNC:37231]
SSBP2	ENSG00000145687	0.569914	0.000226353	TRUE	FALSE	FALSE	a_NONE	23635	SSBP2	5	81413021	81751797	-1	338776	18.37	protein_coding	single stranded DNA binding protein 2 [Source:HGNC Symbol;Acc:HGNC:15831]
DYNC1I1	ENSG00000158560	-0.656489	0.00391923	FALSE	FALSE	FALSE	a_NONE	1780	DYNC1I1	7	95772506	96110322	1	337816	18.3659	protein_coding	dynein cytoplasmic 1 intermediate chain 1 [Source:HGNC Symbol;Acc:HGNC:2963]
FOCAD	ENSG00000188352	-0.170807	0.675301	TRUE	FALSE	FALSE	a_NONE	54914	FOCAD	9	20658309	20995955	1	337646	18.3652	protein_coding	focadhesin [Source:HGNC Symbol;Acc:HGNC:23377]
ANO10	ENSG00000160746	0.247718	0.200399	TRUE	FALSE	FALSE	a_NONE	55129	ANO10	3	43354859	43691594	-1	336735	18.3613	protein_coding	anoctamin 10 [Source:HGNC Symbol;Acc:HGNC:25519]
MLIP	ENSG00000146147	0.261411	0.927202	FALSE	FALSE	FALSE	a_NONE	90523	MLIP	6	53929982	54266280	1	336298	18.3594	protein_coding	muscular LMNA interacting protein [Source:HGNC Symbol;Acc:HGNC:21355]
CADM1	ENSG00000182985	-0.14034	0.276797	TRUE	FALSE	FALSE	a_NONE	23705	CADM1	11	115169218	115504957	-1	335739	18.357	protein_coding	cell adhesion molecule 1 [Source:HGNC Symbol;Acc:HGNC:5951]
HS6ST2	ENSG00000171004	0.759583	9.29e-26	TRUE	FALSE	FALSE	a_NONE	90161	HS6ST2	X	132626016	132961395	-1	335379	18.3554	protein_coding	heparan sulfate 6-O-sulfotransferase 2 [Source:HGNC Symbol;Acc:HGNC:19133]
ZFAND3	ENSG00000156639	0.186797	0.00549907	TRUE	FALSE	FALSE	a_NONE	60685	ZFAND3	6	37819499	38154624	1	335125	18.3543	protein_coding	zinc finger AN1-type containing 3 [Source:HGNC Symbol;Acc:HGNC:18019]
NREP	ENSG00000134986	0.255939	2.34e-06	TRUE	FALSE	FALSE	a_NONE	9315	NREP	5	111662621	111997464	-1	334843	18.3531	protein_coding	neuronal regeneration related protein [Source:HGNC Symbol;Acc:HGNC:16834]
MGAT5	ENSG00000152127	-0.889383	2.25e-25	TRUE	FALSE	FALSE	a_NONE	4249	MGAT5	2	134119983	134454621	1	334638	18.3522	protein_coding	mannosyl (alpha-1,6-)-glycoprotein beta-1,6-N-acetyl-glucosaminyltransferase [Source:HGNC Symbol;Acc:HGNC:7049]
ACYP2	ENSG00000170634	0.145726	0.594761	TRUE	FALSE	FALSE	a_NONE	98	ACYP2	2	53970838	54305300	1	334462	18.3515	protein_coding	acylphosphatase 2 [Source:HGNC Symbol;Acc:HGNC:180]
ISPD	ENSG00000214960	1.37779	1.31e-05	FALSE	FALSE	FALSE	a_NONE	729920	ISPD	7	16087527	16421322	-1	333795	18.3486	protein_coding	isoprenoid synthase domain containing [Source:HGNC Symbol;Acc:HGNC:37276]
FUT8	ENSG00000033170	0.123568	0.564216	TRUE	FALSE	FALSE	a_NONE	2530	FUT8	14	65410592	65744121	1	333529	18.3475	protein_coding	fucosyltransferase 8 [Source:HGNC Symbol;Acc:HGNC:4019]
ADAMTS6	ENSG00000049192	0.43135	0.399682	FALSE	FALSE	FALSE	a_NONE	11174	ADAMTS6	5	65148736	65481920	-1	333184	18.346	protein_coding	ADAM metallopeptidase with thrombospondin type 1 motif 6 [Source:HGNC Symbol;Acc:HGNC:222]
C3orf67	ENSG00000163689	0.0262066	0.946983	TRUE	FALSE	FALSE	a_NONE	200844	C3orf67	3	58717365	59050084	-1	332719	18.3439	protein_coding	chromosome 3 open reading frame 67 [Source:HGNC Symbol;Acc:HGNC:24763]
PRIM2	ENSG00000146143	-0.065683	0.718888	TRUE	FALSE	FALSE	a_NONE	5558	PRIM2	6	57314805	57646849	1	332044	18.341	protein_coding	primase (DNA) subunit 2 [Source:HGNC Symbol;Acc:HGNC:9370]
DNAH7	ENSG00000118997	0.857543	0.303049	FALSE	FALSE	FALSE	a_NONE	56171	DNAH7	2	195737703	196068812	-1	331109	18.3369	protein_coding	dynein axonemal heavy chain 7 [Source:HGNC Symbol;Acc:HGNC:18661]
UST	ENSG00000111962	-2.26043	0.309929	FALSE	FALSE	FALSE	a_NONE	10090	UST	6	148747328	149076990	1	329662	18.3306	protein_coding	uronyl 2-sulfotransferase [Source:HGNC Symbol;Acc:HGNC:17223]
DPH6	ENSG00000134146	-0.47637	0.00582433	TRUE	FALSE	FALSE	a_NONE	89978	DPH6	15	35217345	35546193	-1	328848	18.3271	protein_coding	diphthamine biosynthesis 6 [Source:HGNC Symbol;Acc:HGNC:30543]
CDC42BPA	ENSG00000143776	-0.0700453	0.807498	TRUE	FALSE	FALSE	a_NONE	8476	CDC42BPA	1	226989865	227318474	-1	328609	18.326	protein_coding	CDC42 binding protein kinase alpha [Source:HGNC Symbol;Acc:HGNC:1737]
RPH3A	ENSG00000089169	-2.72523	1.62e-72	TRUE	FALSE	FALSE	a_NONE	22895	RPH3A	12	112570380	112898881	1	328501	18.3255	protein_coding	rabphilin 3A [Source:HGNC Symbol;Acc:HGNC:17056]
UVRAG	ENSG00000198382	0.109751	0.531731	TRUE	FALSE	FALSE	a_NONE	7405	UVRAG	11	75815167	76143195	1	328028	18.3235	protein_coding	UV radiation resistance associated [Source:HGNC Symbol;Acc:HGNC:12640]
COMMD10	ENSG00000145781	0.0578831	0.705753	TRUE	FALSE	FALSE	a_NONE	51397	COMMD10	5	116084991	116412762	1	327771	18.3223	protein_coding	COMM domain containing 10 [Source:HGNC Symbol;Acc:HGNC:30201]
FANCC	ENSG00000158169	-0.679626	3.76e-16	TRUE	FALSE	FALSE	a_NONE	2176	FANCC	9	95099054	95426796	-1	327742	18.3222	protein_coding	Fanconi anemia complementation group C [Source:HGNC Symbol;Acc:HGNC:3584]
STAU2	ENSG00000040341	-0.220595	0.384073	TRUE	FALSE	FALSE	a_NONE	27067	STAU2	8	73420369	73747708	-1	327339	18.3204	protein_coding	staufen double-stranded RNA binding protein 2 [Source:HGNC Symbol;Acc:HGNC:11371]
UMAD1	ENSG00000219545	0.160243	0.348206	TRUE	FALSE	FALSE	a_NONE	729852	UMAD1	7	7640711	7968020	1	327309	18.3203	protein_coding	UBAP1-MVB12-associated (UMA) domain containing 1 [Source:HGNC Symbol;Acc:HGNC:48955]
SPATA13	ENSG00000182957	0.55809	0.0699331	FALSE	FALSE	FALSE	a_NONE	221178	SPATA13	13	23979805	24307074	1	327269	18.3201	protein_coding	spermatogenesis associated 13 [Source:HGNC Symbol;Acc:HGNC:23222]
STX8	ENSG00000170310	0.393106	0.00014662	TRUE	FALSE	FALSE	a_NONE	9482	STX8	17	9250471	9576591	-1	326120	18.315	protein_coding	syntaxin 8 [Source:HGNC Symbol;Acc:HGNC:11443]
HTR2C	ENSG00000147246	-0.872449	0.206287	FALSE	FALSE	FALSE	a_NONE	3358	HTR2C	X	114584078	114910061	1	325983	18.3144	protein_coding	5-hydroxytryptamine receptor 2C [Source:HGNC Symbol;Acc:HGNC:5295]
COL22A1	ENSG00000169436	-2.77769	0.0845559	FALSE	FALSE	FALSE	a_NONE	169044	COL22A1	8	138588235	138914006	-1	325771	18.3135	protein_coding	collagen type XXII alpha 1 chain [Source:HGNC Symbol;Acc:HGNC:22989]
PRR4	ENSG00000111215	-0.0972666	0.899541	TRUE	FALSE	FALSE	a_NONE	11272	PRR4	12	10845849	11171613	-1	325764	18.3135	protein_coding	proline rich 4 (lacrimal) [Source:HGNC Symbol;Acc:HGNC:18020]
AC018630.6	ENSG00000275778	-0.792912	0.266698	TRUE	FALSE	FALSE	a_NONE	NA	AC018630.6	12	10845849	11171598	-1	325749	18.3134	protein_coding
CCNY	ENSG00000108100	0.0684714	0.597666	TRUE	FALSE	FALSE	a_NONE	219771	CCNY	10	35247025	35572669	1	325644	18.3129	protein_coding	cyclin Y [Source:HGNC Symbol;Acc:HGNC:23354]
ACSS3	ENSG00000111058	-0.380845	0.868298	FALSE	FALSE	FALSE	a_NONE	79611	ACSS3	12	80936414	81261205	1	324791	18.3092	protein_coding	acyl-CoA synthetase short chain family member 3 [Source:HGNC Symbol;Acc:HGNC:24723]
ATP8B4	ENSG00000104043	-1.3465	0.285139	FALSE	FALSE	FALSE	a_NONE	79895	ATP8B4	15	49858238	50182817	-1	324579	18.3082	protein_coding	ATPase phospholipid transporting 8B4 (putative) [Source:HGNC Symbol;Acc:HGNC:13536]
FRMD5	ENSG00000171877	-1.84422	1.73e-66	TRUE	FALSE	FALSE	a_NONE	84978	FRMD5	15	43870761	44195252	-1	324491	18.3078	protein_coding	FERM domain containing 5 [Source:HGNC Symbol;Acc:HGNC:28214]
GRIA1	ENSG00000155511	0.145124	0.9524	FALSE	FALSE	FALSE	a_NONE	2890	GRIA1	5	153489615	153813869	1	324254	18.3068	protein_coding	glutamate ionotropic receptor AMPA type subunit 1 [Source:HGNC Symbol;Acc:HGNC:4571]
CTIF	ENSG00000134030	-0.213052	0.41969	TRUE	FALSE	FALSE	a_NONE	9811	CTIF	18	48539046	48863217	1	324171	18.3064	protein_coding	cap binding complex dependent translation initiation factor [Source:HGNC Symbol;Acc:HGNC:23925]
CTNNA1	ENSG00000044115	0.731633	1.71e-22	TRUE	FALSE	FALSE	a_NONE	1495	CTNNA1	5	138610967	138935034	1	324067	18.3059	protein_coding	catenin alpha 1 [Source:HGNC Symbol;Acc:HGNC:2509]
C2orf88	ENSG00000187699	0.66535	0.0699331	FALSE	FALSE	FALSE	a_NONE	84281	C2orf88	2	189879609	190203484	1	323875	18.3051	protein_coding	chromosome 2 open reading frame 88 [Source:HGNC Symbol;Acc:HGNC:28191]
NEK11	ENSG00000114670	1.78265	3.5e-11	FALSE	FALSE	FALSE	a_NONE	79858	NEK11	3	131026850	131350465	1	323615	18.3039	protein_coding	NIMA related kinase 11 [Source:HGNC Symbol;Acc:HGNC:18593]
MED13L	ENSG00000123066	-0.414334	0.201137	TRUE	FALSE	FALSE	a_NONE	23389	MED13L	12	115953872	116277338	-1	323466	18.3033	protein_coding	mediator complex subunit 13 like [Source:HGNC Symbol;Acc:HGNC:22962]
KLHL29	ENSG00000119771	-1.47615	1.98e-43	TRUE	FALSE	FALSE	a_NONE	114818	KLHL29	2	23385217	23708611	1	323394	18.3029	protein_coding	kelch like family member 29 [Source:HGNC Symbol;Acc:HGNC:29404]
PPM1L	ENSG00000163590	0.325406	4.94e-06	TRUE	FALSE	FALSE	a_NONE	151742	PPM1L	3	160755602	161078907	1	323305	18.3025	protein_coding	protein phosphatase, Mg2+/Mn2+ dependent 1L [Source:HGNC Symbol;Acc:HGNC:16381]
RALGAPA2	ENSG00000188559	-0.198018	0.294538	TRUE	FALSE	FALSE	a_NONE	57186	RALGAPA2	20	20389552	20712488	-1	322936	18.3009	protein_coding	Ral GTPase activating protein catalytic alpha subunit 2 [Source:HGNC Symbol;Acc:HGNC:16207]
ACACA	ENSG00000278540	-0.383425	2.96e-09	TRUE	FALSE	FALSE	a_NONE	31	ACACA	17	37084988	37406818	-1	321830	18.2959	protein_coding	acetyl-CoA carboxylase alpha [Source:HGNC Symbol;Acc:HGNC:84]
TTLL5	ENSG00000119685	0.359619	0.0134223	TRUE	FALSE	FALSE	a_NONE	23093	TTLL5	14	75633625	75955078	1	321453	18.2942	protein_coding	tubulin tyrosine ligase like 5 [Source:HGNC Symbol;Acc:HGNC:19963]
PRKAG2	ENSG00000106617	0.608488	5.69e-05	TRUE	FALSE	FALSE	a_NONE	51422	PRKAG2	7	151556111	151877125	-1	321014	18.2923	protein_coding	protein kinase AMP-activated non-catalytic subunit gamma 2 [Source:HGNC Symbol;Acc:HGNC:9386]
PITPNC1	ENSG00000154217	0.226649	0.00130596	TRUE	FALSE	FALSE	a_NONE	26207	PITPNC1	17	67377281	67697261	1	319980	18.2876	protein_coding	phosphatidylinositol transfer protein, cytoplasmic 1 [Source:HGNC Symbol;Acc:HGNC:21045]
SGMS1	ENSG00000198964	0.378967	0.0313355	TRUE	FALSE	FALSE	a_NONE	259230	SGMS1	10	50305586	50625163	-1	319577	18.2858	protein_coding	sphingomyelin synthase 1 [Source:HGNC Symbol;Acc:HGNC:29799]
PEAK1	ENSG00000173517	-0.500327	7.67e-07	TRUE	FALSE	FALSE	a_NONE	79834	PEAK1	15	77100656	77420144	-1	319488	18.2854	protein_coding	pseudopodium enriched atypical kinase 1 [Source:HGNC Symbol;Acc:HGNC:29431]
CERS6	ENSG00000172292	-0.0624991	0.639761	TRUE	FALSE	FALSE	a_NONE	253782	CERS6	2	168455862	168775137	1	319275	18.2844	protein_coding	ceramide synthase 6 [Source:HGNC Symbol;Acc:HGNC:23826]
SLCO3A1	ENSG00000176463	-3.12141	2.01e-72	TRUE	FALSE	FALSE	a_NONE	28232	SLCO3A1	15	91853695	92172435	1	318740	18.282	protein_coding	solute carrier organic anion transporter family member 3A1 [Source:HGNC Symbol;Acc:HGNC:10952]
BICC1	ENSG00000122870	0.3094	0.000561187	TRUE	FALSE	FALSE	a_NONE	80114	BICC1	10	58513140	58831437	1	318297	18.28	protein_coding	BicC family RNA binding protein 1 [Source:HGNC Symbol;Acc:HGNC:19351]
SRGAP1	ENSG00000196935	-0.857408	0.00801946	TRUE	FALSE	FALSE	a_NONE	57522	SRGAP1	12	63844293	64162221	1	317928	18.2783	protein_coding	SLIT-ROBO Rho GTPase activating protein 1 [Source:HGNC Symbol;Acc:HGNC:17382]
RAPGEF4	ENSG00000091428	-0.842114	9.54e-09	TRUE	FALSE	FALSE	a_NONE	11069	RAPGEF4	2	172735274	173052893	1	317619	18.2769	protein_coding	Rap guanine nucleotide exchange factor 4 [Source:HGNC Symbol;Acc:HGNC:16626]
EXT1	ENSG00000182197	0.592428	7.78e-08	TRUE	FALSE	FALSE	a_NONE	2131	EXT1	8	117794490	118111853	-1	317363	18.2758	protein_coding	exostosin glycosyltransferase 1 [Source:HGNC Symbol;Acc:HGNC:3512]
NCAM1	ENSG00000149294	-1.76517	5.49e-148	TRUE	FALSE	FALSE	a_NONE	4684	NCAM1	11	112961247	113278436	1	317189	18.275	protein_coding	neural cell adhesion molecule 1 [Source:HGNC Symbol;Acc:HGNC:7656]
NFIB	ENSG00000147862	-0.26634	0.00171481	TRUE	FALSE	FALSE	a_NONE	4781	NFIB	9	14081843	14398983	-1	317140	18.2748	protein_coding	nuclear factor I B [Source:HGNC Symbol;Acc:HGNC:7785]
TSPAN8	ENSG00000127324	0.451923	0.761308	FALSE	FALSE	FALSE	a_NONE	7103	TSPAN8	12	71125085	71441898	-1	316813	18.2733	protein_coding	tetraspanin 8 [Source:HGNC Symbol;Acc:HGNC:11855]
AEBP2	ENSG00000139154	0.639306	9.45e-07	TRUE	FALSE	FALSE	a_NONE	121536	AEBP2	12	19404045	19720801	1	316756	18.273	protein_coding	AE binding protein 2 [Source:HGNC Symbol;Acc:HGNC:24051]
CUX2	ENSG00000111249	-1.69555	2.84e-119	TRUE	FALSE	FALSE	a_NONE	23316	CUX2	12	111034024	111350554	1	316530	18.272	protein_coding	cut like homeobox 2 [Source:HGNC Symbol;Acc:HGNC:19347]
ARHGEF28	ENSG00000214944	1.837	5.18e-07	TRUE	FALSE	FALSE	a_NONE	64283	ARHGEF28	5	73626158	73941993	1	315835	18.2688	protein_coding	Rho guanine nucleotide exchange factor 28 [Source:HGNC Symbol;Acc:HGNC:30322]
IGF1R	ENSG00000140443	-0.392033	0.0111856	TRUE	FALSE	FALSE	a_NONE	3480	IGF1R	15	98648971	98964530	1	315559	18.2676	protein_coding	insulin like growth factor 1 receptor [Source:HGNC Symbol;Acc:HGNC:5465]
GNAQ	ENSG00000156052	0.0106973	0.935297	TRUE	FALSE	FALSE	a_NONE	2776	GNAQ	9	77716087	78031458	-1	315371	18.2667	protein_coding	G protein subunit alpha q [Source:HGNC Symbol;Acc:HGNC:4390]
PDE3A	ENSG00000172572	3.80925	0	FALSE	FALSE	FALSE	a_NONE	5139	PDE3A	12	20369245	20684381	1	315136	18.2656	protein_coding	phosphodiesterase 3A [Source:HGNC Symbol;Acc:HGNC:8778]
KCTD16	ENSG00000183775	-1.69304	1.37e-09	FALSE	FALSE	FALSE	a_NONE	57528	KCTD16	5	144170832	144485686	1	314854	18.2643	protein_coding	potassium channel tetramerization domain containing 16 [Source:HGNC Symbol;Acc:HGNC:29244]
FMNL2	ENSG00000157827	0.0904907	0.494934	TRUE	FALSE	FALSE	a_NONE	114793	FMNL2	2	152335237	152649834	1	314597	18.2631	protein_coding	formin like 2 [Source:HGNC Symbol;Acc:HGNC:18267]
TMC1	ENSG00000165091	-0.676495	0.705201	FALSE	FALSE	FALSE	a_NONE	117531	TMC1	9	72521801	72836351	1	314550	18.2629	protein_coding	transmembrane channel like 1 [Source:HGNC Symbol;Acc:HGNC:16513]
ARHGAP32	ENSG00000134909	-0.143031	0.575694	TRUE	FALSE	FALSE	a_NONE	9743	ARHGAP32	11	128965060	129279324	-1	314264	18.2616	protein_coding	Rho GTPase activating protein 32 [Source:HGNC Symbol;Acc:HGNC:17399]
TOX	ENSG00000198846	0.161711	0.100738	TRUE	FALSE	FALSE	a_NONE	9760	TOX	8	58805418	59119208	-1	313790	18.2594	protein_coding	thymocyte selection associated high mobility group box [Source:HGNC Symbol;Acc:HGNC:18988]
FARP1	ENSG00000152767	0.100231	0.476809	TRUE	FALSE	FALSE	a_NONE	10160	FARP1	13	98142562	98455176	1	312614	18.254	protein_coding	FERM, ARH/RhoGEF and pleckstrin domain protein 1 [Source:HGNC Symbol;Acc:HGNC:3591]
PCNX2	ENSG00000135749	-0.351961	0.012004	TRUE	FALSE	FALSE	a_NONE	80003	PCNX2	1	232983435	233295713	-1	312278	18.2525	protein_coding	pecanex homolog 2 [Source:HGNC Symbol;Acc:HGNC:8736]
COL14A1	ENSG00000187955	2.18402	0.190857	FALSE	FALSE	FALSE	a_NONE	7373	COL14A1	8	120059780	120372036	1	312256	18.2524	protein_coding	collagen type XIV alpha 1 chain [Source:HGNC Symbol;Acc:HGNC:2191]
CLASP1	ENSG00000074054	0.00141827	0.99807	TRUE	FALSE	FALSE	a_NONE	23332	CLASP1	2	121337776	121649587	-1	311811	18.2503	protein_coding	cytoplasmic linker associated protein 1 [Source:HGNC Symbol;Acc:HGNC:17088]
CNTN6	ENSG00000134115	-2.48295	9.28e-06	FALSE	FALSE	FALSE	a_NONE	27255	CNTN6	3	1092576	1404217	1	311641	18.2495	protein_coding	contactin 6 [Source:HGNC Symbol;Acc:HGNC:2176]
RNLS	ENSG00000184719	0.847238	0.663253	FALSE	FALSE	FALSE	a_NONE	55328	RNLS	10	88273864	88584530	-1	310666	18.245	protein_coding	renalase, FAD dependent amine oxidase [Source:HGNC Symbol;Acc:HGNC:25641]
MAP2	ENSG00000078018	-1.86586	1.5e-93	TRUE	FALSE	FALSE	a_NONE	4133	MAP2	2	209424058	209734118	1	310060	18.2422	protein_coding	microtubule associated protein 2 [Source:HGNC Symbol;Acc:HGNC:6839]
ITFG1	ENSG00000129636	-0.116727	0.499167	TRUE	FALSE	FALSE	a_NONE	81533	ITFG1	16	47154387	47464149	-1	309762	18.2408	protein_coding	integrin alpha FG-GAP repeat containing 1 [Source:HGNC Symbol;Acc:HGNC:30697]
SDK2	ENSG00000069188	1.12257	0.592824	FALSE	FALSE	FALSE	a_NONE	54549	SDK2	17	73334384	73644089	-1	309705	18.2405	protein_coding	sidekick cell adhesion molecule 2 [Source:HGNC Symbol;Acc:HGNC:19308]
CD36	ENSG00000135218	-0.566779	0.674357	FALSE	FALSE	FALSE	a_NONE	948	CD36	7	80369575	80679277	1	309702	18.2405	protein_coding	CD36 molecule [Source:HGNC Symbol;Acc:HGNC:1663]
SPECC1	ENSG00000128487	-1.32694	0.000915084	TRUE	FALSE	FALSE	a_NONE	92521	SPECC1	17	20009344	20319026	1	309682	18.2404	protein_coding	sperm antigen with calponin homology and coiled-coil domains 1 [Source:HGNC Symbol;Acc:HGNC:30615]
KCNJ6	ENSG00000157542	-1.05054	0.0704233	FALSE	FALSE	FALSE	a_NONE	3763	KCNJ6	21	37607376	37916446	-1	309070	18.2376	protein_coding	potassium voltage-gated channel subfamily J member 6 [Source:HGNC Symbol;Acc:HGNC:6267]
TNNI3K	ENSG00000116783	0.520154	0.603391	FALSE	FALSE	FALSE	a_NONE	51086	TNNI3K	1	74235401	74544428	1	309027	18.2374	protein_coding	TNNI3 interacting kinase [Source:HGNC Symbol;Acc:HGNC:19661]
ATP9B	ENSG00000166377	0.255153	0.0212407	TRUE	FALSE	FALSE	a_NONE	374868	ATP9B	18	79069285	79378283	1	308998	18.2372	protein_coding	ATPase phospholipid transporting 9B (putative) [Source:HGNC Symbol;Acc:HGNC:13541]
KLF12	ENSG00000118922	-0.437042	1.7e-07	TRUE	FALSE	FALSE	a_NONE	11278	KLF12	13	73686089	73995056	-1	308967	18.2371	protein_coding	Kruppel like factor 12 [Source:HGNC Symbol;Acc:HGNC:6346]
CPED1	ENSG00000106034	1.16015	9.71e-14	TRUE	FALSE	FALSE	a_NONE	79974	CPED1	7	120988677	121297444	1	308767	18.2362	protein_coding	cadherin like and PC-esterase domain containing 1 [Source:HGNC Symbol;Acc:HGNC:26159]
TRPC5	ENSG00000072315	2.00833	0.269143	FALSE	FALSE	FALSE	a_NONE	7224	TRPC5	X	111774315	112082776	-1	308461	18.2347	protein_coding	transient receptor potential cation channel subfamily C member 5 [Source:HGNC Symbol;Acc:HGNC:12337]
RALGPS1	ENSG00000136828	-0.623619	0.00609934	TRUE	FALSE	FALSE	a_NONE	9649	RALGPS1	9	126914774	127223166	1	308392	18.2344	protein_coding	Ral GEF with PH domain and SH3 binding motif 1 [Source:HGNC Symbol;Acc:HGNC:16851]
CFAP61	ENSG00000089101	-0.379353	0.787029	FALSE	FALSE	FALSE	a_NONE	26074	CFAP61	20	20052514	20360702	1	308188	18.2335	protein_coding	cilia and flagella associated protein 61 [Source:HGNC Symbol;Acc:HGNC:15872]
RFX3	ENSG00000080298	-0.321985	0.0300863	TRUE	FALSE	FALSE	a_NONE	5991	RFX3	9	3218297	3526004	-1	307707	18.2312	protein_coding	regulatory factor X3 [Source:HGNC Symbol;Acc:HGNC:9984]
ASTN1	ENSG00000152092	-9.46321	1.03e-18	FALSE	FALSE	FALSE	a_NONE	460	ASTN1	1	176857302	177164973	-1	307671	18.231	protein_coding	astrotactin 1 [Source:HGNC Symbol;Acc:HGNC:773]
TNS3	ENSG00000136205	-2.28124	1.59e-90	TRUE	FALSE	FALSE	a_NONE	64759	TNS3	7	47275154	47582558	-1	307404	18.2298	protein_coding	tensin 3 [Source:HGNC Symbol;Acc:HGNC:21616]
PDSS2	ENSG00000164494	-0.267284	0.788422	TRUE	FALSE	FALSE	a_NONE	57107	PDSS2	6	107152557	107459564	-1	307007	18.2279	protein_coding	decaprenyl diphosphate synthase subunit 2 [Source:HGNC Symbol;Acc:HGNC:23041]
CHST11	ENSG00000171310	-0.217837	0.451522	TRUE	FALSE	FALSE	a_NONE	50515	CHST11	12	104455295	104762014	1	306719	18.2266	protein_coding	carbohydrate sulfotransferase 11 [Source:HGNC Symbol;Acc:HGNC:17422]
CNIH3	ENSG00000143786	-0.140506	0.755343	TRUE	FALSE	FALSE	a_NONE	149111	CNIH3	1	224434660	224740549	1	305889	18.2226	protein_coding	cornichon family AMPA receptor auxiliary protein 3 [Source:HGNC Symbol;Acc:HGNC:26802]
CUBN	ENSG00000107611	3.41038	4.42e-06	FALSE	FALSE	FALSE	a_NONE	8029	CUBN	10	16823964	17129831	-1	305867	18.2225	protein_coding	cubilin [Source:HGNC Symbol;Acc:HGNC:2548]
FCHSD2	ENSG00000137478	-0.0861322	0.63192	TRUE	FALSE	FALSE	a_NONE	9873	FCHSD2	11	72836745	73142261	-1	305516	18.2209	protein_coding	FCH and double SH3 domains 2 [Source:HGNC Symbol;Acc:HGNC:29114]
IGSF1	ENSG00000147255	1.14721	7.97e-05	TRUE	FALSE	FALSE	a_NONE	3547	IGSF1	X	131273506	131578899	-1	305393	18.2203	protein_coding	immunoglobulin superfamily member 1 [Source:HGNC Symbol;Acc:HGNC:5948]
XKR6	ENSG00000171044	-0.163074	0.658467	TRUE	FALSE	FALSE	a_NONE	286046	XKR6	8	10896045	11201366	-1	305321	18.22	protein_coding	XK related 6 [Source:HGNC Symbol;Acc:HGNC:27806]
SPON1	ENSG00000262655	-1.6654	0.000471322	FALSE	FALSE	FALSE	a_NONE	10418	SPON1	11	13962689	14267884	1	305195	18.2194	protein_coding	spondin 1 [Source:HGNC Symbol;Acc:HGNC:11252]
IQGAP2	ENSG00000145703	0.729123	7.92e-06	TRUE	FALSE	FALSE	a_NONE	10788	IQGAP2	5	76403249	76708132	1	304883	18.2179	protein_coding	IQ motif containing GTPase activating protein 2 [Source:HGNC Symbol;Acc:HGNC:6111]
ATG10	ENSG00000152348	0.430899	0.00238245	TRUE	FALSE	FALSE	a_NONE	83734	ATG10	5	81972025	82276857	1	304832	18.2177	protein_coding	autophagy related 10 [Source:HGNC Symbol;Acc:HGNC:20315]
TTN	ENSG00000155657	0.432862	0.149819	FALSE	FALSE	FALSE	a_NONE	7273	TTN	2	178525989	178830802	-1	304813	18.2176	protein_coding	titin [Source:HGNC Symbol;Acc:HGNC:12403]
SSH2	ENSG00000141298	-0.0238356	0.926395	TRUE	FALSE	FALSE	a_NONE	85464	SSH2	17	29625938	29930276	-1	304338	18.2153	protein_coding	slingshot protein phosphatase 2 [Source:HGNC Symbol;Acc:HGNC:30580]
ARHGAP42	ENSG00000165895	3.07681	1.19e-42	FALSE	FALSE	FALSE	a_NONE	143872	ARHGAP42	11	100687653	100991937	1	304284	18.2151	protein_coding	Rho GTPase activating protein 42 [Source:HGNC Symbol;Acc:HGNC:26545]
GULP1	ENSG00000144366	0.140244	0.214916	TRUE	FALSE	FALSE	a_NONE	51454	GULP1	2	188291669	188595931	1	304262	18.215	protein_coding	GULP, engulfment adaptor PTB domain containing 1 [Source:HGNC Symbol;Acc:HGNC:18649]
DNAH6	ENSG00000115423	0.434189	0.875616	FALSE	FALSE	FALSE	a_NONE	1768	DNAH6	2	84516455	84819589	1	303134	18.2096	protein_coding	dynein axonemal heavy chain 6 [Source:HGNC Symbol;Acc:HGNC:2951]
POLA1	ENSG00000101868	-0.549817	1.38e-09	TRUE	FALSE	FALSE	a_NONE	5422	POLA1	X	24693919	24996986	1	303067	18.2093	protein_coding	DNA polymerase alpha 1, catalytic subunit [Source:HGNC Symbol;Acc:HGNC:9173]
PLCE1	ENSG00000138193	-0.279917	0.374857	FALSE	FALSE	FALSE	a_NONE	51196	PLCE1	10	94030812	94332823	1	302011	18.2042	protein_coding	phospholipase C epsilon 1 [Source:HGNC Symbol;Acc:HGNC:17175]
PAK5	ENSG00000101349	0.0442479	0.859343	FALSE	FALSE	FALSE	a_NONE	57144	PAK5	20	9537389	9839041	-1	301652	18.2025	protein_coding	p21 (RAC1) activated kinase 5 [Source:HGNC Symbol;Acc:HGNC:15916]
KIF16B	ENSG00000089177	0.0798768	0.817548	TRUE	FALSE	FALSE	a_NONE	55614	KIF16B	20	16272104	16573434	-1	301330	18.201	protein_coding	kinesin family member 16B [Source:HGNC Symbol;Acc:HGNC:15869]
SIPA1L3	ENSG00000105738	0.596814	0.00737951	TRUE	FALSE	FALSE	a_NONE	23094	SIPA1L3	19	37907228	38208372	1	301144	18.2001	protein_coding	signal induced proliferation associated 1 like 3 [Source:HGNC Symbol;Acc:HGNC:23801]
KMT2C	ENSG00000055609	0.467184	6.36e-09	TRUE	FALSE	FALSE	a_NONE	58508	KMT2C	7	152134922	152436005	-1	301083	18.1998	protein_coding	lysine methyltransferase 2C [Source:HGNC Symbol;Acc:HGNC:13726]
MGMT	ENSG00000170430	0.531241	0.0124519	TRUE	FALSE	FALSE	a_NONE	4255	MGMT	10	129467184	129768007	1	300823	18.1986	protein_coding	O-6-methylguanine-DNA methyltransferase [Source:HGNC Symbol;Acc:HGNC:7059]
NOS1AP	ENSG00000198929	-0.802977	5.68e-07	FALSE	FALSE	FALSE	a_NONE	9722	NOS1AP	1	162069774	162370475	1	300701	18.198	protein_coding	nitric oxide synthase 1 adaptor protein [Source:HGNC Symbol;Acc:HGNC:16859]
COBL	ENSG00000106078	-2.00528	0.00301071	FALSE	FALSE	FALSE	a_NONE	23242	COBL	7	51016212	51316818	-1	300606	18.1975	protein_coding	cordon-bleu WH2 repeat protein [Source:HGNC Symbol;Acc:HGNC:22199]
SYT16	ENSG00000139973	-1.53814	2.29e-44	TRUE	FALSE	FALSE	a_NONE	83851	SYT16	14	61811974	62112550	1	300576	18.1974	protein_coding	synaptotagmin 16 [Source:HGNC Symbol;Acc:HGNC:23142]
PCBP3	ENSG00000183570	-0.42839	0.0496716	TRUE	FALSE	FALSE	a_NONE	54039	PCBP3	21	45643694	45942454	1	298760	18.1886	protein_coding	poly(rC) binding protein 3 [Source:HGNC Symbol;Acc:HGNC:8651]
C14orf37	ENSG00000139971	-0.798668	0.519888	TRUE	FALSE	FALSE	a_NONE	145407	C14orf37	14	57999735	58298139	-1	298404	18.1869	protein_coding	chromosome 14 open reading frame 37 [Source:HGNC Symbol;Acc:HGNC:19846]
GHR	ENSG00000112964	1.28834	0.0965044	FALSE	FALSE	FALSE	a_NONE	2690	GHR	5	42423777	42721878	1	298101	18.1854	protein_coding	growth hormone receptor [Source:HGNC Symbol;Acc:HGNC:4263]
ZNF365	ENSG00000138311	0.436609	0.0395761	FALSE	FALSE	FALSE	a_NONE	22891	ZNF365	10	62374192	62672011	1	297819	18.1841	protein_coding	zinc finger protein 365 [Source:HGNC Symbol;Acc:HGNC:18194]
BAZ2B	ENSG00000123636	0.773157	2.51e-10	TRUE	FALSE	FALSE	a_NONE	29994	BAZ2B	2	159318979	159616692	-1	297713	18.1836	protein_coding	bromodomain adjacent to zinc finger domain 2B [Source:HGNC Symbol;Acc:HGNC:963]
CHCHD3	ENSG00000106554	-0.0998829	0.141332	TRUE	FALSE	FALSE	a_NONE	54927	CHCHD3	7	132784868	133082088	-1	297220	18.1812	protein_coding	coiled-coil-helix-coiled-coil-helix domain containing 3 [Source:HGNC Symbol;Acc:HGNC:21906]
ZDHHC14	ENSG00000175048	0.43845	0.140177	TRUE	FALSE	FALSE	a_NONE	79683	ZDHHC14	6	157381133	157678146	1	297013	18.1802	protein_coding	zinc finger DHHC-type containing 14 [Source:HGNC Symbol;Acc:HGNC:20341]
WDFY3	ENSG00000163625	-0.397806	0.0588884	TRUE	FALSE	FALSE	a_NONE	23001	WDFY3	4	84669610	84966391	-1	296781	18.179	protein_coding	WD repeat and FYVE domain containing 3 [Source:HGNC Symbol;Acc:HGNC:20751]
DTNB	ENSG00000138101	-0.277157	0.213833	TRUE	FALSE	FALSE	a_NONE	1838	DTNB	2	25377198	25673647	-1	296449	18.1774	protein_coding	dystrobrevin beta [Source:HGNC Symbol;Acc:HGNC:3058]
MYO9A	ENSG00000066933	-0.659914	0.181267	TRUE	FALSE	FALSE	a_NONE	4649	MYO9A	15	71822289	72118577	-1	296288	18.1766	protein_coding	myosin IXA [Source:HGNC Symbol;Acc:HGNC:7608]
MMP16	ENSG00000156103	0.329164	0.0014371	TRUE	FALSE	FALSE	a_NONE	4325	MMP16	8	88032009	88328025	-1	296016	18.1753	protein_coding	matrix metallopeptidase 16 [Source:HGNC Symbol;Acc:HGNC:7162]
FRMD3	ENSG00000172159	-0.468719	0.351518	FALSE	FALSE	FALSE	a_NONE	257019	FRMD3	9	83242990	83538546	-1	295556	18.1731	protein_coding	FERM domain containing 3 [Source:HGNC Symbol;Acc:HGNC:24125]
MAGI3	ENSG00000081026	-0.809981	2.55e-13	TRUE	FALSE	FALSE	a_NONE	260425	MAGI3	1	113390749	113685923	1	295174	18.1712	protein_coding	membrane associated guanylate kinase, WW and PDZ domain containing 3 [Source:HGNC Symbol;Acc:HGNC:29647]
CENPP	ENSG00000188312	-0.379753	0.0263541	TRUE	FALSE	FALSE	a_NONE	401541	CENPP	9	92325484	92620533	1	295049	18.1706	protein_coding	centromere protein P [Source:HGNC Symbol;Acc:HGNC:32933]
PHACTR2	ENSG00000112419	-0.393275	0.0525751	TRUE	FALSE	FALSE	a_NONE	9749	PHACTR2	6	143536845	143831185	1	294340	18.1671	protein_coding	phosphatase and actin regulator 2 [Source:HGNC Symbol;Acc:HGNC:20956]
AP3B1	ENSG00000132842	0.156851	0.417896	TRUE	FALSE	FALSE	a_NONE	8546	AP3B1	5	78000525	78294755	-1	294230	18.1666	protein_coding	adaptor related protein complex 3 beta 1 subunit [Source:HGNC Symbol;Acc:HGNC:566]
EYA2	ENSG00000064655	-6.32693	7.51e-07	FALSE	FALSE	FALSE	a_NONE	2139	EYA2	20	46894624	47188844	1	294220	18.1665	protein_coding	EYA transcriptional coactivator and phosphatase 2 [Source:HGNC Symbol;Acc:HGNC:3520]
SUCLG2	ENSG00000172340	0.996722	7.6e-25	TRUE	FALSE	FALSE	a_NONE	8801	SUCLG2	3	67360460	67654614	-1	294154	18.1662	protein_coding	succinate-CoA ligase GDP-forming beta subunit [Source:HGNC Symbol;Acc:HGNC:11450]
STK39	ENSG00000198648	0.488133	2.55e-08	TRUE	FALSE	FALSE	a_NONE	27347	STK39	2	167954020	168248141	-1	294121	18.1661	protein_coding	serine/threonine kinase 39 [Source:HGNC Symbol;Acc:HGNC:17717]
NCOA2	ENSG00000140396	0.226114	0.127122	TRUE	FALSE	FALSE	a_NONE	10499	NCOA2	8	70109762	70403805	-1	294043	18.1657	protein_coding	nuclear receptor coactivator 2 [Source:HGNC Symbol;Acc:HGNC:7669]
EFNA5	ENSG00000184349	0.223474	0.286426	TRUE	FALSE	FALSE	a_NONE	1946	EFNA5	5	107376889	107670895	-1	294006	18.1655	protein_coding	ephrin A5 [Source:HGNC Symbol;Acc:HGNC:3225]
FAM227B	ENSG00000166262	0.135217	0.686159	TRUE	FALSE	FALSE	a_NONE	196951	FAM227B	15	49326962	49620931	-1	293969	18.1653	protein_coding	family with sequence similarity 227 member B [Source:HGNC Symbol;Acc:HGNC:26543]
RCN1	ENSG00000049449	0.65764	1.86e-17	TRUE	FALSE	FALSE	a_NONE	5954	RCN1	11	31812391	32105755	1	293364	18.1623	protein_coding	reticulocalbin 1 [Source:HGNC Symbol;Acc:HGNC:9934]
RCN1	ENSG00000049449	0.65764	1.86e-17	TRUE	FALSE	FALSE	a_NONE	440034	RCN1	11	31812391	32105755	1	293364	18.1623	protein_coding	reticulocalbin 1 [Source:HGNC Symbol;Acc:HGNC:9934]
DOCK9	ENSG00000088387	0.494806	0.0387324	TRUE	FALSE	FALSE	a_NONE	23348	DOCK9	13	98793429	99086625	-1	293196	18.1615	protein_coding	dedicator of cytokinesis 9 [Source:HGNC Symbol;Acc:HGNC:14132]
RGL1	ENSG00000143344	-0.125678	0.146189	TRUE	FALSE	FALSE	a_NONE	23179	RGL1	1	183636085	183928531	1	292446	18.1578	protein_coding	ral guanine nucleotide dissociation stimulator like 1 [Source:HGNC Symbol;Acc:HGNC:30281]
TTC7B	ENSG00000165914	-0.112749	0.522102	TRUE	FALSE	FALSE	a_NONE	145567	TTC7B	14	90524564	90816479	-1	291915	18.1552	protein_coding	tetratricopeptide repeat domain 7B [Source:HGNC Symbol;Acc:HGNC:19858]
EYA4	ENSG00000112319	0.771494	1.03e-05	FALSE	FALSE	FALSE	a_NONE	2070	EYA4	6	133240598	133532120	1	291522	18.1532	protein_coding	EYA transcriptional coactivator and phosphatase 4 [Source:HGNC Symbol;Acc:HGNC:3522]
TNRC6B	ENSG00000100354	-0.189194	0.415054	FALSE	FALSE	FALSE	a_NONE	23112	TNRC6B	22	40044817	40335808	1	290991	18.1506	protein_coding	trinucleotide repeat containing 6B [Source:HGNC Symbol;Acc:HGNC:29190]
TSNAX-DISC1	ENSG00000270106	0.33003	0.799623	FALSE	FALSE	FALSE	a_NONE	NA	TSNAX-DISC1	1	231528653	231819244	1	290591	18.1486	protein_coding	TSNAX-DISC1 readthrough (NMD candidate) [Source:HGNC Symbol;Acc:HGNC:49177]
APP	ENSG00000142192	-0.194858	0.0022019	TRUE	FALSE	FALSE	a_NONE	351	APP	21	25880550	26171128	-1	290578	18.1486	protein_coding	amyloid beta precursor protein [Source:HGNC Symbol;Acc:HGNC:620]
CLYBL	ENSG00000125246	0.566887	0.00341885	TRUE	FALSE	FALSE	a_NONE	171425	CLYBL	13	99606669	99897134	1	290465	18.148	protein_coding	citrate lyase beta like [Source:HGNC Symbol;Acc:HGNC:18355]
ZNF521	ENSG00000198795	-1.55407	1.15e-19	TRUE	FALSE	FALSE	a_NONE	25925	ZNF521	18	25061926	25352190	-1	290264	18.147	protein_coding	zinc finger protein 521 [Source:HGNC Symbol;Acc:HGNC:24605]
ZSWIM5	ENSG00000162415	-0.195206	0.0126053	TRUE	FALSE	FALSE	a_NONE	57643	ZSWIM5	1	45016399	45306209	-1	289810	18.1447	protein_coding	zinc finger SWIM-type containing 5 [Source:HGNC Symbol;Acc:HGNC:29299]
RBFOX2	ENSG00000100320	-0.0634154	0.333079	TRUE	FALSE	FALSE	a_NONE	23543	RBFOX2	22	35738736	36028425	-1	289689	18.1441	protein_coding	RNA binding protein, fox-1 homolog 2 [Source:HGNC Symbol;Acc:HGNC:9906]
ATP10B	ENSG00000118322	0.445587	0.613862	FALSE	FALSE	FALSE	a_NONE	23120	ATP10B	5	160563120	160852214	-1	289094	18.1412	protein_coding	ATPase phospholipid transporting 10B (putative) [Source:HGNC Symbol;Acc:HGNC:13543]
MYO18B	ENSG00000133454	-1.62548	0.00184599	FALSE	FALSE	FALSE	a_NONE	84700	MYO18B	22	25742144	26031041	1	288897	18.1402	protein_coding	myosin XVIIIB [Source:HGNC Symbol;Acc:HGNC:18150]
SRPK2	ENSG00000135250	-0.325355	0.00975704	TRUE	FALSE	FALSE	a_NONE	6733	SRPK2	7	105110704	105399308	-1	288604	18.1387	protein_coding	SRSF protein kinase 2 [Source:HGNC Symbol;Acc:HGNC:11306]
ADAMTS3	ENSG00000156140	4.34638	1.44e-150	FALSE	FALSE	FALSE	a_NONE	9508	ADAMTS3	4	72280969	72569386	-1	288417	18.1378	protein_coding	ADAM metallopeptidase with thrombospondin type 1 motif 3 [Source:HGNC Symbol;Acc:HGNC:219]
ZNF280D	ENSG00000137871	-0.378507	0.00472432	TRUE	FALSE	FALSE	a_NONE	54816	ZNF280D	15	56630181	56918571	-1	288390	18.1377	protein_coding	zinc finger protein 280D [Source:HGNC Symbol;Acc:HGNC:25953]
ZNF280D	ENSG00000137871	-0.378507	0.00472432	TRUE	FALSE	FALSE	a_NONE	145783	ZNF280D	15	56630181	56918571	-1	288390	18.1377	protein_coding	zinc finger protein 280D [Source:HGNC Symbol;Acc:HGNC:25953]
BBX	ENSG00000114439	0.750329	5.57e-08	TRUE	FALSE	FALSE	a_NONE	56987	BBX	3	107522936	107811324	1	288388	18.1377	protein_coding	BBX, HMG-box containing [Source:HGNC Symbol;Acc:HGNC:14422]
LDLRAD3	ENSG00000179241	-0.281778	1.22e-06	TRUE	FALSE	FALSE	a_NONE	143458	LDLRAD3	11	35943981	36232136	1	288155	18.1365	protein_coding	low density lipoprotein receptor class A domain containing 3 [Source:HGNC Symbol;Acc:HGNC:27046]
PLCL2	ENSG00000154822	-0.576404	1.03e-07	TRUE	FALSE	FALSE	a_NONE	23228	PLCL2	3	16802651	17090594	1	287943	18.1354	protein_coding	phospholipase C like 2 [Source:HGNC Symbol;Acc:HGNC:9064]
GAS7	ENSG00000007237	0.902383	0.00552989	FALSE	FALSE	FALSE	a_NONE	8522	GAS7	17	9910609	10198551	-1	287942	18.1354	protein_coding	growth arrest specific 7 [Source:HGNC Symbol;Acc:HGNC:4169]
HS3ST5	ENSG00000249853	3.14266	6.07e-11	FALSE	FALSE	FALSE	a_NONE	222537	HS3ST5	6	114055586	114343045	-1	287459	18.133	protein_coding	heparan sulfate-glucosamine 3-sulfotransferase 5 [Source:HGNC Symbol;Acc:HGNC:19419]
NF1	ENSG00000196712	0.0289493	0.886189	TRUE	FALSE	FALSE	a_NONE	4763	NF1	17	31094927	31382116	1	287189	18.1316	protein_coding	neurofibromin 1 [Source:HGNC Symbol;Acc:HGNC:7765]
TMEM135	ENSG00000166575	-0.414361	0.166491	TRUE	FALSE	FALSE	a_NONE	65084	TMEM135	11	87037844	87323758	1	285914	18.1252	protein_coding	transmembrane protein 135 [Source:HGNC Symbol;Acc:HGNC:26167]
CCDC148	ENSG00000153237	0.611179	0.504064	FALSE	FALSE	FALSE	a_NONE	130940	CCDC148	2	158171081	158456753	-1	285672	18.124	protein_coding	coiled-coil domain containing 148 [Source:HGNC Symbol;Acc:HGNC:25191]
BCAR3	ENSG00000137936	-1.00708	7.67e-05	TRUE	FALSE	FALSE	a_NONE	8412	BCAR3	1	93561786	93847150	-1	285364	18.1224	protein_coding	breast cancer anti-estrogen resistance 3 [Source:HGNC Symbol;Acc:HGNC:973]
ATG7	ENSG00000197548	-0.0945894	0.793646	TRUE	FALSE	FALSE	a_NONE	10533	ATG7	3	11272309	11557665	1	285356	18.1224	protein_coding	autophagy related 7 [Source:HGNC Symbol;Acc:HGNC:16935]
GABRA3	ENSG00000011677	-0.936458	7.23e-07	TRUE	FALSE	FALSE	a_NONE	2556	GABRA3	X	152166234	152451358	-1	285124	18.1212	protein_coding	gamma-aminobutyric acid type A receptor alpha3 subunit [Source:HGNC Symbol;Acc:HGNC:4077]
SEMA3E	ENSG00000170381	-0.760021	0.824199	FALSE	FALSE	FALSE	a_NONE	9723	SEMA3E	7	83363906	83649010	-1	285104	18.1211	protein_coding	semaphorin 3E [Source:HGNC Symbol;Acc:HGNC:10727]
PREX2	ENSG00000046889	0.915418	0.691255	FALSE	FALSE	FALSE	a_NONE	80243	PREX2	8	67952118	68237030	1	284912	18.1202	protein_coding	phosphatidylinositol-3,4,5-trisphosphate dependent Rac exchange factor 2 [Source:HGNC Symbol;Acc:HGNC:22950]
LHFPL2	ENSG00000145685	-0.48668	2.29e-09	TRUE	FALSE	FALSE	a_NONE	10184	LHFPL2	5	78485215	78770021	-1	284806	18.1196	protein_coding	LHFPL tetraspan subfamily member 2 [Source:HGNC Symbol;Acc:HGNC:6588]
FILIP1L	ENSG00000168386	-0.215616	0.659089	FALSE	FALSE	FALSE	a_NONE	11259	FILIP1L	3	99830141	100114513	-1	284372	18.1174	protein_coding	filamin A interacting protein 1 like [Source:HGNC Symbol;Acc:HGNC:24589]
TMTC1	ENSG00000133687	0.379277	0.00626231	FALSE	FALSE	FALSE	a_NONE	83857	TMTC1	12	29500840	29784759	-1	283919	18.1151	protein_coding	transmembrane and tetratricopeptide repeat containing 1 [Source:HGNC Symbol;Acc:HGNC:24099]
HUS1	ENSG00000136273	-0.270045	0.00617747	TRUE	FALSE	FALSE	a_NONE	3364	HUS1	7	47695730	47979581	-1	283851	18.1148	protein_coding	HUS1 checkpoint clamp component [Source:HGNC Symbol;Acc:HGNC:5309]
EVI5	ENSG00000067208	0.245449	0.329552	TRUE	FALSE	FALSE	a_NONE	7813	EVI5	1	92508696	92792404	-1	283708	18.114	protein_coding	ecotropic viral integration site 5 [Source:HGNC Symbol;Acc:HGNC:3501]
EFCAB6	ENSG00000186976	0.429137	0.38263	FALSE	FALSE	FALSE	a_NONE	64800	EFCAB6	22	43528744	43812337	-1	283593	18.1135	protein_coding	EF-hand calcium binding domain 6 [Source:HGNC Symbol;Acc:HGNC:24204]
MPP7	ENSG00000150054	0.0251207	0.9885	FALSE	FALSE	FALSE	a_NONE	143098	MPP7	10	28050993	28334486	-1	283493	18.113	protein_coding	membrane palmitoylated protein 7 [Source:HGNC Symbol;Acc:HGNC:26542]
USP34	ENSG00000115464	0.114936	0.660284	TRUE	FALSE	FALSE	a_NONE	9736	USP34	2	61187463	61470769	-1	283306	18.112	protein_coding	ubiquitin specific peptidase 34 [Source:HGNC Symbol;Acc:HGNC:20066]
DHRSX	ENSG00000169084	-0.100348	0.612262	TRUE	FALSE	FALSE	a_NONE	207063	DHRSX	X	2219516	2502805	-1	283289	18.1119	protein_coding	dehydrogenase/reductase X-linked [Source:HGNC Symbol;Acc:HGNC:18399]
GREB1L	ENSG00000141449	-1.16162	0.606749	FALSE	FALSE	FALSE	a_NONE	80000	GREB1L	18	21242242	21525417	1	283175	18.1113	protein_coding	growth regulation by estrogen in breast cancer 1 like [Source:HGNC Symbol;Acc:HGNC:31042]
PAK3	ENSG00000077264	0.550324	0.000484982	TRUE	FALSE	FALSE	a_NONE	5063	PAK3	X	110944285	111227361	1	283076	18.1108	protein_coding	p21 (RAC1) activated kinase 3 [Source:HGNC Symbol;Acc:HGNC:8592]
TMEM182	ENSG00000170417	0.228873	0.211029	TRUE	FALSE	FALSE	a_NONE	130827	TMEM182	2	102736905	103019900	1	282995	18.1104	protein_coding	transmembrane protein 182 [Source:HGNC Symbol;Acc:HGNC:26391]
FRYL	ENSG00000075539	0.195058	0.127694	TRUE	FALSE	FALSE	a_NONE	285527	FRYL	4	48497361	48780322	-1	282961	18.1102	protein_coding	FRY like transcription coactivator [Source:HGNC Symbol;Acc:HGNC:29127]
PTPRR	ENSG00000153233	-0.846173	1.24e-11	TRUE	FALSE	FALSE	a_NONE	5801	PTPRR	12	70638073	70920843	-1	282770	18.1093	protein_coding	protein tyrosine phosphatase, receptor type R [Source:HGNC Symbol;Acc:HGNC:9680]
MYCBP2	ENSG00000005810	-0.251945	0.0495801	TRUE	FALSE	FALSE	a_NONE	23077	MYCBP2	13	77044655	77327050	-1	282395	18.1074	protein_coding	MYC binding protein 2, E3 ubiquitin protein ligase [Source:HGNC Symbol;Acc:HGNC:23386]
C12orf40	ENSG00000180116	0.42716	0.836935	FALSE	FALSE	FALSE	a_NONE	283461	C12orf40	12	39626167	39908300	1	282133	18.106	protein_coding	chromosome 12 open reading frame 40 [Source:HGNC Symbol;Acc:HGNC:26846]
RAP1GAP2	ENSG00000132359	-0.433423	2.07e-06	TRUE	FALSE	FALSE	a_NONE	23108	RAP1GAP2	17	2755705	3037739	1	282034	18.1055	protein_coding	RAP1 GTPase activating protein 2 [Source:HGNC Symbol;Acc:HGNC:29176]
VPS13D	ENSG00000048707	0.266415	0.149527	TRUE	FALSE	FALSE	a_NONE	55187	VPS13D	1	12230067	12512047	1	281980	18.1052	protein_coding	vacuolar protein sorting 13 homolog D [Source:HGNC Symbol;Acc:HGNC:23595]
CNTNAP4	ENSG00000152910	0.822677	8.66e-05	FALSE	FALSE	FALSE	a_NONE	85445	CNTNAP4	16	76277278	76559238	1	281960	18.1051	protein_coding	contactin associated protein like 4 [Source:HGNC Symbol;Acc:HGNC:18747]
PIGN	ENSG00000197563	0.518846	1.15e-10	TRUE	FALSE	FALSE	a_NONE	23556	PIGN	18	61905255	62187118	-1	281863	18.1046	protein_coding	phosphatidylinositol glycan anchor biosynthesis class N [Source:HGNC Symbol;Acc:HGNC:8967]
ABCC4	ENSG00000125257	0.190432	0.516734	TRUE	FALSE	FALSE	a_NONE	10257	ABCC4	13	95019829	95301446	-1	281617	18.1034	protein_coding	ATP binding cassette subfamily C member 4 [Source:HGNC Symbol;Acc:HGNC:55]
ANKRD7	ENSG00000106013	1.09562	1.14e-05	FALSE	FALSE	FALSE	a_NONE	56311	ANKRD7	7	118214669	118496171	1	281502	18.1028	protein_coding	ankyrin repeat domain 7 [Source:HGNC Symbol;Acc:HGNC:18588]
ATRX	ENSG00000085224	-0.00302929	0.995825	TRUE	FALSE	FALSE	a_NONE	546	ATRX	X	77504878	77786269	-1	281391	18.1022	protein_coding	ATRX, chromatin remodeler [Source:HGNC Symbol;Acc:HGNC:886]
MLLT3	ENSG00000171843	-0.0140355	0.959962	TRUE	FALSE	FALSE	a_NONE	4300	MLLT3	9	20341665	20622543	-1	280878	18.0996	protein_coding	MLLT3, super elongation complex subunit [Source:HGNC Symbol;Acc:HGNC:7136]
ELP4	ENSG00000109911	-0.359567	0.00219687	TRUE	FALSE	FALSE	a_NONE	26610	ELP4	11	31509700	31790328	1	280628	18.0983	protein_coding	elongator acetyltransferase complex subunit 4 [Source:HGNC Symbol;Acc:HGNC:1171]
ATG5	ENSG00000057663	0.0714623	0.719378	TRUE	FALSE	FALSE	a_NONE	9474	ATG5	6	106045423	106325791	-1	280368	18.097	protein_coding	autophagy related 5 [Source:HGNC Symbol;Acc:HGNC:589]
CNKSR2	ENSG00000149970	-0.430471	0.0552289	TRUE	FALSE	FALSE	a_NONE	22866	CNKSR2	X	21374418	21654695	1	280277	18.0965	protein_coding	connector enhancer of kinase suppressor of Ras 2 [Source:HGNC Symbol;Acc:HGNC:19701]
ENOX2	ENSG00000165675	0.463157	7.35e-05	TRUE	FALSE	FALSE	a_NONE	10495	ENOX2	X	130623369	130903317	-1	279948	18.0948	protein_coding	ecto-NOX disulfide-thiol exchanger 2 [Source:HGNC Symbol;Acc:HGNC:2259]
TBCK	ENSG00000145348	0.18142	0.411233	TRUE	FALSE	FALSE	a_NONE	93627	TBCK	4	106041599	106321495	-1	279896	18.0945	protein_coding	TBC1 domain containing kinase [Source:HGNC Symbol;Acc:HGNC:28261]
AIG1	ENSG00000146416	0.0797364	0.468638	TRUE	FALSE	FALSE	a_NONE	51390	AIG1	6	143060496	143340304	1	279808	18.0941	protein_coding	androgen induced 1 [Source:HGNC Symbol;Acc:HGNC:21607]
TULP4	ENSG00000130338	-0.344381	0.011095	TRUE	FALSE	FALSE	a_NONE	56995	TULP4	6	158232236	158511828	1	279592	18.093	protein_coding	tubby like protein 4 [Source:HGNC Symbol;Acc:HGNC:15530]
KIAA1211	ENSG00000109265	-0.32791	0.00923627	TRUE	FALSE	FALSE	a_NONE	57482	KIAA1211	4	56049073	56328625	1	279552	18.0928	protein_coding	KIAA1211 [Source:HGNC Symbol;Acc:HGNC:29219]
SLC24A2	ENSG00000155886	2.5923	2.67e-20	FALSE	FALSE	FALSE	a_NONE	25769	SLC24A2	9	19507452	19786928	-1	279476	18.0924	protein_coding	solute carrier family 24 member 2 [Source:HGNC Symbol;Acc:HGNC:10976]
SVIL	ENSG00000197321	1.16022	6.07e-09	TRUE	FALSE	FALSE	a_NONE	6840	SVIL	10	29457338	29736781	-1	279443	18.0922	protein_coding	supervillin [Source:HGNC Symbol;Acc:HGNC:11480]
CHST9	ENSG00000154080	-0.328262	0.395115	FALSE	FALSE	FALSE	a_NONE	83539	CHST9	18	26906481	27185317	-1	278836	18.0891	protein_coding	carbohydrate sulfotransferase 9 [Source:HGNC Symbol;Acc:HGNC:19898]
NCOA1	ENSG00000084676	-0.21061	0.00684019	TRUE	FALSE	FALSE	a_NONE	8648	NCOA1	2	24491914	24770702	1	278788	18.0888	protein_coding	nuclear receptor coactivator 1 [Source:HGNC Symbol;Acc:HGNC:7668]
ADAMTS19	ENSG00000145808	0.722843	1.65e-15	TRUE	FALSE	FALSE	a_NONE	171019	ADAMTS19	5	129460265	129738683	1	278418	18.0869	protein_coding	ADAM metallopeptidase with thrombospondin type 1 motif 19 [Source:HGNC Symbol;Acc:HGNC:17111]
AK5	ENSG00000154027	0.315139	0.665579	TRUE	FALSE	FALSE	a_NONE	26289	AK5	1	77282051	77559969	1	277918	18.0843	protein_coding	adenylate kinase 5 [Source:HGNC Symbol;Acc:HGNC:365]
SNTB1	ENSG00000172164	0.800016	0.180663	FALSE	FALSE	FALSE	a_NONE	6641	SNTB1	8	120535745	120813273	-1	277528	18.0823	protein_coding	syntrophin beta 1 [Source:HGNC Symbol;Acc:HGNC:11168]
DOCK10	ENSG00000135905	0.467308	2.08e-06	TRUE	FALSE	FALSE	a_NONE	55619	DOCK10	2	224765090	225042445	-1	277355	18.0814	protein_coding	dedicator of cytokinesis 10 [Source:HGNC Symbol;Acc:HGNC:23479]
RAB3C	ENSG00000152932	-0.543992	6.22e-08	TRUE	FALSE	FALSE	a_NONE	115827	RAB3C	5	58582221	58859394	1	277173	18.0804	protein_coding	RAB3C, member RAS oncogene family [Source:HGNC Symbol;Acc:HGNC:30269]
PAM	ENSG00000145730	0.643887	2.03e-09	TRUE	FALSE	FALSE	a_NONE	5066	PAM	5	102753981	103031105	1	277124	18.0802	protein_coding	peptidylglycine alpha-amidating monooxygenase [Source:HGNC Symbol;Acc:HGNC:8596]
EPB41L4A	ENSG00000129595	0.636357	0.166763	TRUE	FALSE	FALSE	a_NONE	64097	EPB41L4A	5	112142441	112419316	-1	276875	18.0789	protein_coding	erythrocyte membrane protein band 4.1 like 4A [Source:HGNC Symbol;Acc:HGNC:13278]
ST7	ENSG00000004866	-0.400993	0.000146772	TRUE	FALSE	FALSE	a_NONE	7982	ST7	7	116953238	117230103	1	276865	18.0788	protein_coding	suppression of tumorigenicity 7 [Source:HGNC Symbol;Acc:HGNC:11351]
ST7	ENSG00000004866	-0.400993	0.000146772	TRUE	FALSE	FALSE	a_NONE	93655	ST7	7	116953238	117230103	1	276865	18.0788	protein_coding	suppression of tumorigenicity 7 [Source:HGNC Symbol;Acc:HGNC:11351]
BICD1	ENSG00000151746	0.487867	1.06e-07	TRUE	FALSE	FALSE	a_NONE	636	BICD1	12	32106835	32383633	1	276798	18.0785	protein_coding	BICD cargo adaptor 1 [Source:HGNC Symbol;Acc:HGNC:1049]
XRCC4	ENSG00000152422	0.0488492	0.851891	TRUE	FALSE	FALSE	a_NONE	7518	XRCC4	5	83077498	83353787	1	276289	18.0758	protein_coding	X-ray repair cross complementing 4 [Source:HGNC Symbol;Acc:HGNC:12831]
CCNG2	ENSG00000138764	0.264401	0.00107787	TRUE	FALSE	FALSE	a_NONE	901	CCNG2	4	77157151	77433388	1	276237	18.0755	protein_coding	cyclin G2 [Source:HGNC Symbol;Acc:HGNC:1593]
AL590132.1	ENSG00000284299	-0.571585	0.311924	FALSE	FALSE	FALSE	a_NONE	NA	AL590132.1	1	210858125	211134146	-1	276021	18.0744	protein_coding
GSG1L	ENSG00000169181	-2.28553	0.339629	FALSE	FALSE	FALSE	a_NONE	146395	GSG1L	16	27787535	28063509	-1	275974	18.0742	protein_coding	GSG1 like [Source:HGNC Symbol;Acc:HGNC:28283]
DDX10	ENSG00000178105	0.100534	0.658247	TRUE	FALSE	FALSE	a_NONE	1662	DDX10	11	108665025	108940930	1	275905	18.0738	protein_coding	DEAD-box helicase 10 [Source:HGNC Symbol;Acc:HGNC:2735]
KANK1	ENSG00000107104	0.619811	0.677937	FALSE	FALSE	FALSE	a_NONE	23189	KANK1	9	470291	746106	1	275815	18.0733	protein_coding	KN motif and ankyrin repeat domains 1 [Source:HGNC Symbol;Acc:HGNC:19309]
JARID2	ENSG00000008083	-0.60825	4.65e-28	TRUE	FALSE	FALSE	a_NONE	3720	JARID2	6	15246296	15522040	1	275744	18.073	protein_coding	jumonji and AT-rich interaction domain containing 2 [Source:HGNC Symbol;Acc:HGNC:6196]
NSMCE2	ENSG00000156831	0.452978	0.00113322	TRUE	FALSE	FALSE	a_NONE	286053	NSMCE2	8	125091679	125367120	1	275441	18.0714	protein_coding	NSE2/MMS21 homolog, SMC5-SMC6 complex SUMO ligase [Source:HGNC Symbol;Acc:HGNC:26513]
TRIM5	ENSG00000132256	1.08372	0.0154604	FALSE	FALSE	FALSE	a_NONE	85363	TRIM5	11	5663557	5938619	-1	275062	18.0694	protein_coding	tripartite motif containing 5 [Source:HGNC Symbol;Acc:HGNC:16276]
PTPRO	ENSG00000151490	0.330843	0.00787766	TRUE	FALSE	FALSE	a_NONE	5800	PTPRO	12	15322397	15597399	1	275002	18.0691	protein_coding	protein tyrosine phosphatase, receptor type O [Source:HGNC Symbol;Acc:HGNC:9678]
RTN1	ENSG00000139970	-0.513715	4.71e-14	TRUE	FALSE	FALSE	a_NONE	6252	RTN1	14	59595976	59870966	-1	274990	18.069	protein_coding	reticulon 1 [Source:HGNC Symbol;Acc:HGNC:10467]
DPF3	ENSG00000205683	-4.29497	6.07e-11	FALSE	FALSE	FALSE	a_NONE	8110	DPF3	14	72619296	72894116	-1	274820	18.0681	protein_coding	double PHD fingers 3 [Source:HGNC Symbol;Acc:HGNC:17427]
MYO10	ENSG00000145555	-0.311398	0.277889	TRUE	FALSE	FALSE	a_NONE	NA	MYO10	5	16661914	16936276	-1	274362	18.0657	protein_coding	myosin X [Source:HGNC Symbol;Acc:HGNC:7593]
MYLK	ENSG00000065534	0.965244	0.0405203	TRUE	FALSE	FALSE	a_NONE	4638	MYLK	3	123610049	123884331	-1	274282	18.0653	protein_coding	myosin light chain kinase [Source:HGNC Symbol;Acc:HGNC:7590]
CHD9	ENSG00000177200	-0.667	0.000109404	TRUE	FALSE	FALSE	a_NONE	80205	CHD9	16	53055033	53329150	1	274117	18.0644	protein_coding	chromodomain helicase DNA binding protein 9 [Source:HGNC Symbol;Acc:HGNC:25701]
VEPH1	ENSG00000197415	0.691102	0.346136	FALSE	FALSE	FALSE	a_NONE	79674	VEPH1	3	157259742	157533619	-1	273877	18.0632	protein_coding	ventricular zone expressed PH domain containing 1 [Source:HGNC Symbol;Acc:HGNC:25735]
SLC30A10	ENSG00000196660	-1.04882	0.0102946	FALSE	FALSE	FALSE	a_NONE	55532	SLC30A10	1	219685427	219958647	-1	273220	18.0597	protein_coding	solute carrier family 30 member 10 [Source:HGNC Symbol;Acc:HGNC:25355]
GSK3B	ENSG00000082701	0.0398438	0.813543	TRUE	FALSE	FALSE	a_NONE	2932	GSK3B	3	119821323	120094417	-1	273094	18.059	protein_coding	glycogen synthase kinase 3 beta [Source:HGNC Symbol;Acc:HGNC:4617]
GBE1	ENSG00000114480	0.252104	0.0692317	TRUE	FALSE	FALSE	a_NONE	2632	GBE1	3	81489699	81762161	-1	272462	18.0557	protein_coding	1,4-alpha-glucan branching enzyme 1 [Source:HGNC Symbol;Acc:HGNC:4180]
TTLL11	ENSG00000175764	-0.350007	0.270655	TRUE	FALSE	FALSE	a_NONE	158135	TTLL11	9	121821928	122093606	-1	271678	18.0515	protein_coding	tubulin tyrosine ligase like 11 [Source:HGNC Symbol;Acc:HGNC:18113]
RBPJ	ENSG00000168214	-0.209503	0.0598814	TRUE	FALSE	FALSE	a_NONE	3516	RBPJ	4	26163455	26435131	1	271676	18.0515	protein_coding	recombination signal binding protein for immunoglobulin kappa J region [Source:HGNC Symbol;Acc:HGNC:5724]
ATXN7L1	ENSG00000146776	-0.186682	0.452829	TRUE	FALSE	FALSE	a_NONE	222255	ATXN7L1	7	105605067	105876604	-1	271537	18.0508	protein_coding	ataxin 7 like 1 [Source:HGNC Symbol;Acc:HGNC:22210]
CAMK4	ENSG00000152495	0.803629	2.1e-16	TRUE	FALSE	FALSE	a_NONE	814	CAMK4	5	111223653	111494886	1	271233	18.0492	protein_coding	calcium/calmodulin dependent protein kinase IV [Source:HGNC Symbol;Acc:HGNC:1464]
RALGAPA1	ENSG00000174373	0.464953	0.0335548	TRUE	FALSE	FALSE	a_NONE	253959	RALGAPA1	14	35538352	35809304	-1	270952	18.0477	protein_coding	Ral GTPase activating protein catalytic alpha subunit 1 [Source:HGNC Symbol;Acc:HGNC:17770]
DENND1B	ENSG00000213047	0.487269	0.0210601	TRUE	FALSE	FALSE	a_NONE	163486	DENND1B	1	197504748	197775696	-1	270948	18.0477	protein_coding	DENN domain containing 1B [Source:HGNC Symbol;Acc:HGNC:28404]
SV2C	ENSG00000122012	-1.68973	7.6e-55	TRUE	FALSE	FALSE	a_NONE	22987	SV2C	5	76083172	76353939	1	270767	18.0467	protein_coding	synaptic vesicle glycoprotein 2C [Source:HGNC Symbol;Acc:HGNC:30670]
IGSF21	ENSG00000117154	-6.663	5.05e-07	FALSE	FALSE	FALSE	a_NONE	84966	IGSF21	1	18107746	18378483	1	270737	18.0465	protein_coding	immunoglobin superfamily member 21 [Source:HGNC Symbol;Acc:HGNC:28246]
NHSL1	ENSG00000135540	4.19666	0.0507486	FALSE	FALSE	FALSE	a_NONE	57224	NHSL1	6	138422043	138692571	-1	270528	18.0454	protein_coding	NHS like 1 [Source:HGNC Symbol;Acc:HGNC:21021]
PHACTR3	ENSG00000087495	-3.03394	4.35e-171	TRUE	FALSE	FALSE	a_NONE	116154	PHACTR3	20	59577509	59847711	1	270202	18.0437	protein_coding	phosphatase and actin regulator 3 [Source:HGNC Symbol;Acc:HGNC:15833]
TEAD1	ENSG00000187079	0.089755	0.223058	TRUE	FALSE	FALSE	a_NONE	7003	TEAD1	11	12674591	12944483	1	269892	18.042	protein_coding	TEA domain transcription factor 1 [Source:HGNC Symbol;Acc:HGNC:11714]
MAPKAP1	ENSG00000119487	0.122591	0.108563	TRUE	FALSE	FALSE	a_NONE	79109	MAPKAP1	9	125437393	125707234	-1	269841	18.0418	protein_coding	mitogen-activated protein kinase associated protein 1 [Source:HGNC Symbol;Acc:HGNC:18752]
TJP1	ENSG00000104067	-0.260996	0.00455738	TRUE	FALSE	FALSE	a_NONE	7082	TJP1	15	29699367	29968865	-1	269498	18.0399	protein_coding	tight junction protein 1 [Source:HGNC Symbol;Acc:HGNC:11827]
RASGRF2	ENSG00000113319	-0.56245	0.0161732	FALSE	FALSE	FALSE	a_NONE	5924	RASGRF2	5	80960672	81230156	1	269484	18.0398	protein_coding	Ras protein specific guanine nucleotide releasing factor 2 [Source:HGNC Symbol;Acc:HGNC:9876]
TYW1B	ENSG00000277149	0.0860509	0.833432	FALSE	FALSE	FALSE	a_NONE	441250	TYW1B	7	72558744	72828198	-1	269454	18.0397	protein_coding	tRNA-yW synthesizing protein 1 homolog B [Source:HGNC Symbol;Acc:HGNC:33908]
GRAMD1B	ENSG00000023171	0.0676668	0.84623	FALSE	FALSE	FALSE	a_NONE	57476	GRAMD1B	11	123358428	123627774	1	269346	18.0391	protein_coding	GRAM domain containing 1B [Source:HGNC Symbol;Acc:HGNC:29214]
ADAM22	ENSG00000008277	-0.183843	0.108899	TRUE	FALSE	FALSE	a_NONE	53616	ADAM22	7	87934143	88202889	1	268746	18.0359	protein_coding	ADAM metallopeptidase domain 22 [Source:HGNC Symbol;Acc:HGNC:201]
PKNOX2	ENSG00000165495	-2.59246	1.57e-07	FALSE	FALSE	FALSE	a_NONE	63876	PKNOX2	11	125164687	125433389	1	268702	18.0356	protein_coding	PBX/knotted 1 homeobox 2 [Source:HGNC Symbol;Acc:HGNC:16714]
CCDC39	ENSG00000145075	-0.416811	0.0559282	FALSE	FALSE	FALSE	a_NONE	339829	CCDC39	3	180602858	180871005	-1	268147	18.0327	protein_coding	coiled-coil domain containing 39 [Source:HGNC Symbol;Acc:HGNC:25244]
CCDC39	ENSG00000145075	-0.416811	0.0559282	FALSE	FALSE	FALSE	a_NONE	101928882	CCDC39	3	180602858	180871005	-1	268147	18.0327	protein_coding	coiled-coil domain containing 39 [Source:HGNC Symbol;Acc:HGNC:25244]
EPDR1	ENSG00000086289	0.801992	1.37e-10	TRUE	FALSE	FALSE	a_NONE	54749	EPDR1	7	37683843	37951941	1	268098	18.0324	protein_coding	ependymin related 1 [Source:HGNC Symbol;Acc:HGNC:17572]
SLC10A7	ENSG00000120519	-0.0636568	0.876439	TRUE	FALSE	FALSE	a_NONE	84068	SLC10A7	4	146253975	146521964	-1	267989	18.0318	protein_coding	solute carrier family 10 member 7 [Source:HGNC Symbol;Acc:HGNC:23088]
FRY	ENSG00000073910	0.477473	0.00291596	TRUE	FALSE	FALSE	a_NONE	10129	FRY	13	32031300	32299122	1	267822	18.0309	protein_coding	FRY microtubule binding protein [Source:HGNC Symbol;Acc:HGNC:20367]
CACNB4	ENSG00000182389	-0.504908	0.0786025	FALSE	FALSE	FALSE	a_NONE	785	CACNB4	2	151832768	152099475	-1	266707	18.0249	protein_coding	calcium voltage-gated channel auxiliary subunit beta 4 [Source:HGNC Symbol;Acc:HGNC:1404]
ANAPC10	ENSG00000164162	0.275019	0.0432137	TRUE	FALSE	FALSE	a_NONE	10393	ANAPC10	4	144831908	145098541	-1	266633	18.0245	protein_coding	anaphase promoting complex subunit 10 [Source:HGNC Symbol;Acc:HGNC:24077]
CMIP	ENSG00000153815	-0.660981	4.93e-06	TRUE	FALSE	FALSE	a_NONE	80790	CMIP	16	81445170	81711762	1	266592	18.0243	protein_coding	c-Maf inducing protein [Source:HGNC Symbol;Acc:HGNC:24319]
CCBE1	ENSG00000183287	-0.435603	0.146778	FALSE	FALSE	FALSE	a_NONE	147372	CCBE1	18	59430940	59697380	-1	266440	18.0235	protein_coding	collagen and calcium binding EGF domains 1 [Source:HGNC Symbol;Acc:HGNC:29426]
AL117339.5	ENSG00000283930	0.456896	0.314464	FALSE	FALSE	FALSE	a_NONE	NA	AL117339.5	10	38094368	38360098	1	265730	18.0196	protein_coding
LAMA3	ENSG00000053747	2.50839	2.32e-30	FALSE	FALSE	FALSE	a_NONE	3909	LAMA3	18	23689443	23955066	1	265623	18.019	protein_coding	laminin subunit alpha 3 [Source:HGNC Symbol;Acc:HGNC:6483]
TACC2	ENSG00000138162	-0.986278	1.02e-25	TRUE	FALSE	FALSE	a_NONE	10579	TACC2	10	121989174	122254545	1	265371	18.0177	protein_coding	transforming acidic coiled-coil containing protein 2 [Source:HGNC Symbol;Acc:HGNC:11523]
PHLPP1	ENSG00000081913	-0.566369	0.0038672	TRUE	FALSE	FALSE	a_NONE	23239	PHLPP1	18	62715450	62980433	1	264983	18.0155	protein_coding	PH domain and leucine rich repeat protein phosphatase 1 [Source:HGNC Symbol;Acc:HGNC:20610]
MAP2K5	ENSG00000137764	-0.662493	1.94e-19	TRUE	FALSE	FALSE	a_NONE	5607	MAP2K5	15	67542709	67807123	1	264414	18.0124	protein_coding	mitogen-activated protein kinase kinase 5 [Source:HGNC Symbol;Acc:HGNC:6845]
TANC1	ENSG00000115183	0.179633	0.000451817	TRUE	FALSE	FALSE	a_NONE	85461	TANC1	2	158968671	159232659	1	263988	18.0101	protein_coding	tetratricopeptide repeat, ankyrin repeat and coiled-coil containing 1 [Source:HGNC Symbol;Acc:HGNC:29364]
TMEM163	ENSG00000152128	-0.642445	0.464801	FALSE	FALSE	FALSE	a_NONE	81615	TMEM163	2	134455759	134719000	-1	263241	18.006	protein_coding	transmembrane protein 163 [Source:HGNC Symbol;Acc:HGNC:25380]
RFWD2	ENSG00000143207	-0.31899	0.000132135	TRUE	FALSE	FALSE	a_NONE	64326	RFWD2	1	175944831	176207493	-1	262662	18.0028	protein_coding	ring finger and WD repeat domain 2 [Source:HGNC Symbol;Acc:HGNC:17440]
MTA3	ENSG00000057935	-0.466868	6.16e-07	TRUE	FALSE	FALSE	a_NONE	57504	MTA3	2	42494569	42756947	1	262378	18.0013	protein_coding	metastasis associated 1 family member 3 [Source:HGNC Symbol;Acc:HGNC:23784]
EPS8	ENSG00000151491	-0.188544	0.510217	TRUE	FALSE	FALSE	a_NONE	2059	EPS8	12	15620158	15882329	-1	262171	18.0001	protein_coding	epidermal growth factor receptor pathway substrate 8 [Source:HGNC Symbol;Acc:HGNC:3420]
ADCY8	ENSG00000155897	-1.43278	0.191524	FALSE	FALSE	FALSE	a_NONE	114	ADCY8	8	130780301	131042426	-1	262125	17.9999	protein_coding	adenylate cyclase 8 [Source:HGNC Symbol;Acc:HGNC:239]
MGST1	ENSG00000008394	0.468588	0.717459	FALSE	FALSE	FALSE	a_NONE	4257	MGST1	12	16347142	16609259	1	262117	17.9999	protein_coding	microsomal glutathione S-transferase 1 [Source:HGNC Symbol;Acc:HGNC:7061]
BIRC6	ENSG00000115760	-0.488745	9.53e-05	TRUE	FALSE	FALSE	a_NONE	57448	BIRC6	2	32357028	32618899	1	261871	17.9985	protein_coding	baculoviral IAP repeat containing 6 [Source:HGNC Symbol;Acc:HGNC:13516]
FBXL13	ENSG00000161040	0.268116	0.718888	FALSE	FALSE	FALSE	a_NONE	222235	FBXL13	7	102813230	103074843	-1	261613	17.9971	protein_coding	F-box and leucine rich repeat protein 13 [Source:HGNC Symbol;Acc:HGNC:21658]
SH3PXD2A	ENSG00000107957	-1.05012	1.91e-131	TRUE	FALSE	FALSE	a_NONE	9644	SH3PXD2A	10	103594027	103855543	-1	261516	17.9965	protein_coding	SH3 and PX domains 2A [Source:HGNC Symbol;Acc:HGNC:23664]
FAM46A	ENSG00000112773	2.35811	3.51e-20	FALSE	FALSE	FALSE	a_NONE	55603	FAM46A	6	81491439	81752774	-1	261335	17.9955	protein_coding	family with sequence similarity 46 member A [Source:HGNC Symbol;Acc:HGNC:18345]
SRGAP2	ENSG00000266028	-0.391585	0.00181806	TRUE	FALSE	FALSE	a_NONE	23380	SRGAP2	1	206203345	206464443	1	261098	17.9942	protein_coding	SLIT-ROBO Rho GTPase activating protein 2 [Source:HGNC Symbol;Acc:HGNC:19751]
DEC1	ENSG00000173077	-0.540616	0.635872	FALSE	FALSE	FALSE	a_NONE	50514	DEC1	9	115141818	115402644	1	260826	17.9927	protein_coding	deleted in esophageal cancer 1 [Source:HGNC Symbol;Acc:HGNC:23658]
LHFPL6	ENSG00000183722	-0.0122965	0.979922	FALSE	FALSE	FALSE	a_NONE	10186	LHFPL6	13	39342892	39603528	-1	260636	17.9917	protein_coding	LHFPL tetraspan subfamily member 6 [Source:HGNC Symbol;Acc:HGNC:6586]
CPNE8	ENSG00000139117	-1.94296	0.0352002	FALSE	FALSE	FALSE	a_NONE	144402	CPNE8	12	38646822	38907430	-1	260608	17.9915	protein_coding	copine 8 [Source:HGNC Symbol;Acc:HGNC:23498]
DDAH1	ENSG00000153904	-0.304832	0.00038457	TRUE	FALSE	FALSE	a_NONE	23576	DDAH1	1	85318481	85578363	-1	259882	17.9875	protein_coding	dimethylarginine dimethylaminohydrolase 1 [Source:HGNC Symbol;Acc:HGNC:2715]
DCHS2	ENSG00000197410	0.162023	0.927242	FALSE	FALSE	FALSE	a_NONE	54798	DCHS2	4	154232037	154491716	-1	259679	17.9864	protein_coding	dachsous cadherin-related 2 [Source:HGNC Symbol;Acc:HGNC:23111]
NEK10	ENSG00000163491	1.87251	0.00162439	FALSE	FALSE	FALSE	a_NONE	152110	NEK10	3	27110085	27369460	-1	259375	17.9847	protein_coding	NIMA related kinase 10 [Source:HGNC Symbol;Acc:HGNC:18592]
MICU1	ENSG00000107745	0.0416398	0.863391	TRUE	FALSE	FALSE	a_NONE	10367	MICU1	10	72367327	72626191	-1	258864	17.9818	protein_coding	mitochondrial calcium uptake 1 [Source:HGNC Symbol;Acc:HGNC:1530]
CNTN3	ENSG00000113805	1.94662	0.000864942	FALSE	FALSE	FALSE	a_NONE	5067	CNTN3	3	74262568	74521140	-1	258572	17.9802	protein_coding	contactin 3 [Source:HGNC Symbol;Acc:HGNC:2173]
COMMD1	ENSG00000173163	0.0568803	0.820614	TRUE	FALSE	FALSE	a_NONE	150684	COMMD1	2	61888724	62147247	1	258523	17.9799	protein_coding	copper metabolism domain containing 1 [Source:HGNC Symbol;Acc:HGNC:23024]
PCSK2	ENSG00000125851	1.6527	0.343333	FALSE	FALSE	FALSE	a_NONE	5126	PCSK2	20	17226107	17484578	1	258471	17.9796	protein_coding	proprotein convertase subtilisin/kexin type 2 [Source:HGNC Symbol;Acc:HGNC:8744]
XPR1	ENSG00000143324	0.582421	4.3e-21	TRUE	FALSE	FALSE	a_NONE	9213	XPR1	1	180632004	180890251	1	258247	17.9784	protein_coding	xenotropic and polytropic retrovirus receptor 1 [Source:HGNC Symbol;Acc:HGNC:12827]
ITSN1	ENSG00000205726	-0.380982	0.109626	TRUE	FALSE	FALSE	a_NONE	6453	ITSN1	21	33642400	33899861	1	257461	17.974	protein_coding	intersectin 1 [Source:HGNC Symbol;Acc:HGNC:6183]
PDGFD	ENSG00000170962	2.03493	2.09e-69	FALSE	FALSE	FALSE	a_NONE	80310	PDGFD	11	103907186	104164379	-1	257193	17.9725	protein_coding	platelet derived growth factor D [Source:HGNC Symbol;Acc:HGNC:30620]
GLI2	ENSG00000074047	-1.01781	0.181192	TRUE	FALSE	FALSE	a_NONE	2736	GLI2	2	120735623	120992653	1	257030	17.9716	protein_coding	GLI family zinc finger 2 [Source:HGNC Symbol;Acc:HGNC:4318]
DLG1	ENSG00000075711	0.137125	0.58205	TRUE	FALSE	FALSE	a_NONE	1739	DLG1	3	197042560	197299300	-1	256740	17.9699	protein_coding	discs large MAGUK scaffold protein 1 [Source:HGNC Symbol;Acc:HGNC:2900]
UBR3	ENSG00000144357	-0.442364	5.96e-06	TRUE	FALSE	FALSE	a_NONE	130507	UBR3	2	169827458	170084131	1	256673	17.9696	protein_coding	ubiquitin protein ligase E3 component n-recognin 3 (putative) [Source:HGNC Symbol;Acc:HGNC:30467]
DGKG	ENSG00000058866	2.39443	0.278799	FALSE	FALSE	FALSE	a_NONE	1608	DGKG	3	186105668	186362237	-1	256569	17.969	protein_coding	diacylglycerol kinase gamma [Source:HGNC Symbol;Acc:HGNC:2853]
TBL1X	ENSG00000101849	-0.794148	2.79e-22	TRUE	FALSE	FALSE	a_NONE	6907	TBL1X	X	9463295	9719743	1	256448	17.9683	protein_coding	transducin beta like 1X-linked [Source:HGNC Symbol;Acc:HGNC:11585]
FAM107B	ENSG00000065809	-0.761707	2.11e-23	TRUE	FALSE	FALSE	a_NONE	83641	FAM107B	10	14518557	14774897	-1	256340	17.9677	protein_coding	family with sequence similarity 107 member B [Source:HGNC Symbol;Acc:HGNC:23726]
CHCHD6	ENSG00000159685	0.13672	0.632368	TRUE	FALSE	FALSE	a_NONE	84303	CHCHD6	3	126704220	126960406	1	256186	17.9668	protein_coding	coiled-coil-helix-coiled-coil-helix domain containing 6 [Source:HGNC Symbol;Acc:HGNC:28184]
RAPGEF2	ENSG00000109756	-0.273012	0.00398911	TRUE	FALSE	FALSE	a_NONE	9693	RAPGEF2	4	159104178	159360169	1	255991	17.9657	protein_coding	Rap guanine nucleotide exchange factor 2 [Source:HGNC Symbol;Acc:HGNC:16854]
TBC1D32	ENSG00000146350	0.140926	0.735735	TRUE	FALSE	FALSE	a_NONE	221322	TBC1D32	6	121079494	121334745	-1	255251	17.9616	protein_coding	TBC1 domain family member 32 [Source:HGNC Symbol;Acc:HGNC:21485]
EEFSEC	ENSG00000132394	-0.127948	0.542302	TRUE	FALSE	FALSE	a_NONE	60678	EEFSEC	3	128153454	128408646	1	255192	17.9612	protein_coding	eukaryotic elongation factor, selenocysteine-tRNA specific [Source:HGNC Symbol;Acc:HGNC:24614]
SIK3	ENSG00000160584	-0.259069	0.256412	TRUE	FALSE	FALSE	a_NONE	23387	SIK3	11	116843402	117098437	-1	255035	17.9603	protein_coding	SIK family kinase 3 [Source:HGNC Symbol;Acc:HGNC:29165]
ASB3	ENSG00000115239	0.138186	0.201347	TRUE	FALSE	FALSE	a_NONE	51130	ASB3	2	53532672	53787610	-1	254938	17.9598	protein_coding	ankyrin repeat and SOCS box containing 3 [Source:HGNC Symbol;Acc:HGNC:16013]
SLC25A26	ENSG00000144741	0.220042	0.276649	TRUE	FALSE	FALSE	a_NONE	115286	SLC25A26	3	66133610	66388116	1	254506	17.9573	protein_coding	solute carrier family 25 member 26 [Source:HGNC Symbol;Acc:HGNC:20661]
PKIB	ENSG00000135549	-0.641506	0.70967	FALSE	FALSE	FALSE	a_NONE	5570	PKIB	6	122471917	122726373	1	254456	17.9571	protein_coding	cAMP-dependent protein kinase inhibitor beta [Source:HGNC Symbol;Acc:HGNC:9018]
FAM160A1	ENSG00000164142	3.44698	3.27e-10	FALSE	FALSE	FALSE	a_NONE	729830	FAM160A1	4	151409216	151663632	1	254416	17.9568	protein_coding	family with sequence similarity 160 member A1 [Source:HGNC Symbol;Acc:HGNC:34237]
CAST	ENSG00000153113	0.375717	1.48e-05	TRUE	FALSE	FALSE	a_NONE	831	CAST	5	96525267	96779595	1	254328	17.9563	protein_coding	calpastatin [Source:HGNC Symbol;Acc:HGNC:1515]
NYAP2	ENSG00000144460	-2.09922	2.66e-09	FALSE	FALSE	FALSE	a_NONE	57624	NYAP2	2	225399710	225654018	1	254308	17.9562	protein_coding	neuronal tyrosine-phosphorylated phosphoinositide-3-kinase adaptor 2 [Source:HGNC Symbol;Acc:HGNC:29291]
DNAH5	ENSG00000039139	-0.104238	0.948279	FALSE	FALSE	FALSE	a_NONE	1767	DNAH5	5	13690331	13944543	-1	254212	17.9557	protein_coding	dynein axonemal heavy chain 5 [Source:HGNC Symbol;Acc:HGNC:2950]
NR6A1	ENSG00000148200	-0.348701	0.077987	FALSE	FALSE	FALSE	a_NONE	2649	NR6A1	9	124517275	124771310	-1	254035	17.9547	protein_coding	nuclear receptor subfamily 6 group A member 1 [Source:HGNC Symbol;Acc:HGNC:7985]
ABLIM1	ENSG00000099204	-1.14191	9.81e-42	TRUE	FALSE	FALSE	a_NONE	3983	ABLIM1	10	114431113	114685003	-1	253890	17.9538	protein_coding	actin binding LIM protein 1 [Source:HGNC Symbol;Acc:HGNC:78]
ESR2	ENSG00000140009	-0.301078	0.671441	FALSE	FALSE	FALSE	a_NONE	2100	ESR2	14	64084232	64338112	-1	253880	17.9538	protein_coding	estrogen receptor 2 [Source:HGNC Symbol;Acc:HGNC:3468]
NEO1	ENSG00000067141	-0.500742	2.26e-13	TRUE	FALSE	FALSE	a_NONE	4756	NEO1	15	73051710	73305206	1	253496	17.9516	protein_coding	neogenin 1 [Source:HGNC Symbol;Acc:HGNC:7754]
SFMBT2	ENSG00000198879	-1.28452	9.43e-113	TRUE	FALSE	FALSE	a_NONE	57713	SFMBT2	10	7158624	7411486	-1	252862	17.948	protein_coding	Scm-like with four mbt domains 2 [Source:HGNC Symbol;Acc:HGNC:20256]
MCTP2	ENSG00000140563	2.56321	9.22e-27	FALSE	FALSE	FALSE	a_NONE	55784	MCTP2	15	94231538	94483952	1	252414	17.9454	protein_coding	multiple C2 and transmembrane domain containing 2 [Source:HGNC Symbol;Acc:HGNC:25636]
VRK2	ENSG00000028116	-0.318205	0.831386	FALSE	FALSE	FALSE	a_NONE	7444	VRK2	2	57907651	58159920	1	252269	17.9446	protein_coding	vaccinia related kinase 2 [Source:HGNC Symbol;Acc:HGNC:12719]
GRK5	ENSG00000198873	0.955348	1.61e-54	TRUE	FALSE	FALSE	a_NONE	2869	GRK5	10	119207589	119459742	1	252153	17.9439	protein_coding	G protein-coupled receptor kinase 5 [Source:HGNC Symbol;Acc:HGNC:4544]
UGGT2	ENSG00000102595	0.707735	4.79e-13	TRUE	FALSE	FALSE	a_NONE	55757	UGGT2	13	95801580	96053482	-1	251902	17.9425	protein_coding	UDP-glucose glycoprotein glucosyltransferase 2 [Source:HGNC Symbol;Acc:HGNC:15664]
EHMT1	ENSG00000181090	0.444552	0.0259038	TRUE	FALSE	FALSE	a_NONE	79813	EHMT1	9	137618963	137870016	1	251053	17.9376	protein_coding	euchromatic histone lysine methyltransferase 1 [Source:HGNC Symbol;Acc:HGNC:24650]
BMPER	ENSG00000164619	0.443164	0.771784	FALSE	FALSE	FALSE	a_NONE	168667	BMPER	7	33904911	34155872	1	250961	17.9371	protein_coding	BMP binding endothelial regulator [Source:HGNC Symbol;Acc:HGNC:24154]
NHSL2	ENSG00000204131	1.9134	1.71e-198	TRUE	FALSE	FALSE	a_NONE	340527	NHSL2	X	71910818	72161750	1	250932	17.9369	protein_coding	NHS like 2 [Source:HGNC Symbol;Acc:HGNC:33737]
MCF2L2	ENSG00000053524	-1.27089	0.00058802	FALSE	FALSE	FALSE	a_NONE	23101	MCF2L2	3	183178043	183428778	-1	250735	17.9358	protein_coding	MCF.2 cell line derived transforming sequence-like 2 [Source:HGNC Symbol;Acc:HGNC:30319]
DNAH12	ENSG00000174844	1.09055	0.196195	FALSE	FALSE	FALSE	a_NONE	201625	DNAH12	3	57293699	57544344	-1	250645	17.9353	protein_coding	dynein axonemal heavy chain 12 [Source:HGNC Symbol;Acc:HGNC:2943]
DOCK8	ENSG00000107099	-1.22866	0.334106	FALSE	FALSE	FALSE	a_NONE	81704	DOCK8	9	214854	465259	1	250405	17.9339	protein_coding	dedicator of cytokinesis 8 [Source:HGNC Symbol;Acc:HGNC:19191]
CWC27	ENSG00000153015	-0.182565	0.351798	TRUE	FALSE	FALSE	a_NONE	10283	CWC27	5	64768930	65018763	1	249833	17.9306	protein_coding	CWC27 spliceosome associated protein homolog [Source:HGNC Symbol;Acc:HGNC:10664]
SORBS1	ENSG00000095637	-0.806752	1.48e-06	TRUE	FALSE	FALSE	a_NONE	10580	SORBS1	10	95311771	95561414	-1	249643	17.9295	protein_coding	sorbin and SH3 domain containing 1 [Source:HGNC Symbol;Acc:HGNC:14565]
CHRNA7	ENSG00000175344	-1.91926	1.54e-18	TRUE	FALSE	FALSE	a_NONE	1139	CHRNA7	15	31923438	32173018	1	249580	17.9291	protein_coding	cholinergic receptor nicotinic alpha 7 subunit [Source:HGNC Symbol;Acc:HGNC:1960]
CHRNA7	ENSG00000175344	-1.91926	1.54e-18	TRUE	FALSE	FALSE	a_NONE	101929970	CHRNA7	15	31923438	32173018	1	249580	17.9291	protein_coding	cholinergic receptor nicotinic alpha 7 subunit [Source:HGNC Symbol;Acc:HGNC:1960]
TASP1	ENSG00000089123	0.237554	0.164384	TRUE	FALSE	FALSE	a_NONE	55617	TASP1	20	13389392	13638940	-1	249548	17.929	protein_coding	taspase 1 [Source:HGNC Symbol;Acc:HGNC:15859]
CDYL	ENSG00000153046	0.767695	1.35e-18	TRUE	FALSE	FALSE	a_NONE	9425	CDYL	6	4706159	4955551	1	249392	17.9281	protein_coding	chromodomain Y like [Source:HGNC Symbol;Acc:HGNC:1811]
CEP85L	ENSG00000111860	-0.0526756	0.900021	TRUE	FALSE	FALSE	a_NONE	387119	CEP85L	6	118460772	118710075	-1	249303	17.9275	protein_coding	centrosomal protein 85 like [Source:HGNC Symbol;Acc:HGNC:21638]
NEB	ENSG00000183091	0.0957152	0.916505	FALSE	FALSE	FALSE	a_NONE	4703	NEB	2	151485336	151734487	-1	249151	17.9267	protein_coding	nebulin [Source:HGNC Symbol;Acc:HGNC:7720]
MAST2	ENSG00000086015	0.00724378	0.986201	TRUE	FALSE	FALSE	a_NONE	23139	MAST2	1	45786987	46036124	1	249137	17.9266	protein_coding	microtubule associated serine/threonine kinase 2 [Source:HGNC Symbol;Acc:HGNC:19035]
WDR72	ENSG00000166415	-1.04842	0.266734	FALSE	FALSE	FALSE	a_NONE	256764	WDR72	15	53513741	53762878	-1	249137	17.9266	protein_coding	WD repeat domain 72 [Source:HGNC Symbol;Acc:HGNC:26790]
PLEKHB2	ENSG00000115762	0.0412696	0.646076	TRUE	FALSE	FALSE	a_NONE	55041	PLEKHB2	2	131104847	131353709	1	248862	17.925	protein_coding	pleckstrin homology domain containing B2 [Source:HGNC Symbol;Acc:HGNC:19236]
ATP8A1	ENSG00000124406	-0.384392	0.0435122	TRUE	FALSE	FALSE	a_NONE	10396	ATP8A1	4	42408373	42657105	-1	248732	17.9242	protein_coding	ATPase phospholipid transporting 8A1 [Source:HGNC Symbol;Acc:HGNC:13531]
ANGPT1	ENSG00000154188	0.857579	7.26e-06	FALSE	FALSE	FALSE	a_NONE	284	ANGPT1	8	107249482	107498055	-1	248573	17.9233	protein_coding	angiopoietin 1 [Source:HGNC Symbol;Acc:HGNC:484]
EML6	ENSG00000214595	-0.157244	0.488108	TRUE	FALSE	FALSE	a_NONE	400954	EML6	2	54723499	54972025	1	248526	17.923	protein_coding	echinoderm microtubule associated protein like 6 [Source:HGNC Symbol;Acc:HGNC:35412]
PAPPA	ENSG00000182752	1.98863	2.58e-06	FALSE	FALSE	FALSE	a_NONE	5069	PAPPA	9	116153804	116402322	1	248518	17.923	protein_coding	pappalysin 1 [Source:HGNC Symbol;Acc:HGNC:8602]
TBC1D1	ENSG00000065882	-0.307947	1.48e-05	TRUE	FALSE	FALSE	a_NONE	23216	TBC1D1	4	37891087	38139175	1	248088	17.9205	protein_coding	TBC1 domain family member 1 [Source:HGNC Symbol;Acc:HGNC:11578]
TPH2	ENSG00000139287	-0.301168	0.766181	FALSE	FALSE	FALSE	a_NONE	121278	TPH2	12	71938846	72186618	1	247772	17.9187	protein_coding	tryptophan hydroxylase 2 [Source:HGNC Symbol;Acc:HGNC:20692]
STARD13	ENSG00000133121	-1.58913	1.8e-05	FALSE	FALSE	FALSE	a_NONE	90627	STARD13	13	33103135	33350630	-1	247495	17.917	protein_coding	StAR related lipid transfer domain containing 13 [Source:HGNC Symbol;Acc:HGNC:19164]
ZMIZ1	ENSG00000108175	-0.445573	0.00775898	TRUE	FALSE	FALSE	a_NONE	57178	ZMIZ1	10	79069035	79316528	1	247493	17.917	protein_coding	zinc finger MIZ-type containing 1 [Source:HGNC Symbol;Acc:HGNC:16493]
IQCH	ENSG00000103599	-0.178435	0.588154	TRUE	FALSE	FALSE	a_NONE	64799	IQCH	15	67254800	67502260	1	247460	17.9168	protein_coding	IQ motif containing H [Source:HGNC Symbol;Acc:HGNC:25721]
DNAJC1	ENSG00000136770	0.385687	0.00991688	TRUE	FALSE	FALSE	a_NONE	64215	DNAJC1	10	21756537	22003769	-1	247232	17.9155	protein_coding	DnaJ heat shock protein family (Hsp40) member C1 [Source:HGNC Symbol;Acc:HGNC:20090]
CACNA1B	ENSG00000148408	-1.70716	5.66e-13	TRUE	FALSE	FALSE	a_NONE	774	CACNA1B	9	137877789	138124624	1	246835	17.9132	protein_coding	calcium voltage-gated channel subunit alpha1 B [Source:HGNC Symbol;Acc:HGNC:1389]
TMEFF2	ENSG00000144339	-0.604135	0.568129	TRUE	FALSE	FALSE	a_NONE	23671	TMEFF2	2	191949043	192195709	-1	246666	17.9122	protein_coding	transmembrane protein with EGF like and two follistatin like domains 2 [Source:HGNC Symbol;Acc:HGNC:11867]
PLEKHA5	ENSG00000052126	0.0462852	0.815787	TRUE	FALSE	FALSE	a_NONE	54477	PLEKHA5	12	19129752	19376400	1	246648	17.9121	protein_coding	pleckstrin homology domain containing A5 [Source:HGNC Symbol;Acc:HGNC:30036]
STON1-GTF2A1L	ENSG00000068781	-1.5819	0.289027	FALSE	FALSE	FALSE	a_NONE	286749	STON1-GTF2A1L	2	48529925	48776517	1	246592	17.9118	protein_coding	STON1-GTF2A1L readthrough [Source:HGNC Symbol;Acc:HGNC:30651]
RNF220	ENSG00000187147	0.049978	0.863239	TRUE	FALSE	FALSE	a_NONE	55182	RNF220	1	44405194	44651724	1	246530	17.9114	protein_coding	ring finger protein 220 [Source:HGNC Symbol;Acc:HGNC:25552]
FGD4	ENSG00000139132	0.00551861	0.992528	TRUE	FALSE	FALSE	a_NONE	121512	FGD4	12	32399529	32646050	1	246521	17.9114	protein_coding	FYVE, RhoGEF and PH domain containing 4 [Source:HGNC Symbol;Acc:HGNC:19125]
ZNF704	ENSG00000164684	0.443719	6.62e-05	TRUE	FALSE	FALSE	a_NONE	619279	ZNF704	8	80628451	80874781	-1	246330	17.9102	protein_coding	zinc finger protein 704 [Source:HGNC Symbol;Acc:HGNC:32291]
AMMECR1	ENSG00000101935	-0.109854	0.362357	TRUE	FALSE	FALSE	a_NONE	9949	AMMECR1	X	110194186	110440233	-1	246047	17.9086	protein_coding	Alport syndrome, mental retardation, midface hypoplasia and elliptocytosis chromosomal region gene 1 [Source:HGNC Symbol;Acc:HGNC:467]
TMCC1	ENSG00000172765	0.0263413	0.961853	TRUE	FALSE	FALSE	a_NONE	23023	TMCC1	3	129647792	129893576	-1	245784	17.907	protein_coding	transmembrane and coiled-coil domain family 1 [Source:HGNC Symbol;Acc:HGNC:29116]
INPP5A	ENSG00000068383	0.0789294	0.657099	TRUE	FALSE	FALSE	a_NONE	3632	INPP5A	10	132537820	132783480	1	245660	17.9063	protein_coding	inositol polyphosphate-5-phosphatase A [Source:HGNC Symbol;Acc:HGNC:6076]
ETV6	ENSG00000139083	0.338541	0.165558	TRUE	FALSE	FALSE	a_NONE	2120	ETV6	12	11649854	11895402	1	245548	17.9056	protein_coding	ETS variant 6 [Source:HGNC Symbol;Acc:HGNC:3495]
IGSF11	ENSG00000144847	2.1431	9.51e-14	FALSE	FALSE	FALSE	a_NONE	152404	IGSF11	3	118900557	119146068	-1	245511	17.9054	protein_coding	immunoglobulin superfamily member 11 [Source:HGNC Symbol;Acc:HGNC:16669]
TBC1D8	ENSG00000204634	0.111941	0.644427	TRUE	FALSE	FALSE	a_NONE	11138	TBC1D8	2	101007617	101252866	-1	245249	17.9039	protein_coding	TBC1 domain family member 8 [Source:HGNC Symbol;Acc:HGNC:17791]
SHTN1	ENSG00000187164	-0.242771	0.383652	TRUE	FALSE	FALSE	a_NONE	57698	SHTN1	10	116881482	117126586	-1	245104	17.903	protein_coding	shootin 1 [Source:HGNC Symbol;Acc:HGNC:29319]
WDR27	ENSG00000184465	0.195727	0.223507	TRUE	FALSE	FALSE	a_NONE	253769	WDR27	6	169457212	169702048	-1	244836	17.9015	protein_coding	WD repeat domain 27 [Source:HGNC Symbol;Acc:HGNC:21248]
APBA1	ENSG00000107282	-1.68312	7.07e-05	TRUE	FALSE	FALSE	a_NONE	320	APBA1	9	69427530	69672306	-1	244776	17.9011	protein_coding	amyloid beta precursor protein binding family A member 1 [Source:HGNC Symbol;Acc:HGNC:578]
GALNT14	ENSG00000158089	-0.300481	0.00813099	TRUE	FALSE	FALSE	a_NONE	79623	GALNT14	2	30910467	31155202	-1	244735	17.9009	protein_coding	polypeptide N-acetylgalactosaminyltransferase 14 [Source:HGNC Symbol;Acc:HGNC:22946]
KIAA1671	ENSG00000197077	0.66591	7.15e-18	TRUE	FALSE	FALSE	a_NONE	85379	KIAA1671	22	24952730	25197448	1	244718	17.9008	protein_coding	KIAA1671 [Source:HGNC Symbol;Acc:HGNC:29345]
SNX9	ENSG00000130340	0.189771	0.000976072	TRUE	FALSE	FALSE	a_NONE	51429	SNX9	6	157700387	157945077	1	244690	17.9006	protein_coding	sorting nexin 9 [Source:HGNC Symbol;Acc:HGNC:14973]
CPEB3	ENSG00000107864	-0.728322	1.14e-07	FALSE	FALSE	FALSE	a_NONE	22849	CPEB3	10	92046692	92291087	-1	244395	17.8989	protein_coding	cytoplasmic polyadenylation element binding protein 3 [Source:HGNC Symbol;Acc:HGNC:21746]
ABI3BP	ENSG00000154175	0.809269	0.207763	FALSE	FALSE	FALSE	a_NONE	25890	ABI3BP	3	100749156	100993515	-1	244359	17.8986	protein_coding	ABI family member 3 binding protein [Source:HGNC Symbol;Acc:HGNC:17265]
TYW1	ENSG00000198874	-0.0660336	0.615419	TRUE	FALSE	FALSE	a_NONE	55253	TYW1	7	66995173	67239519	1	244346	17.8986	protein_coding	tRNA-yW synthesizing protein 1 homolog [Source:HGNC Symbol;Acc:HGNC:25598]
VPS13A	ENSG00000197969	0.2665	0.00392116	TRUE	FALSE	FALSE	a_NONE	23230	VPS13A	9	77177353	77421541	1	244188	17.8976	protein_coding	vacuolar protein sorting 13 homolog A [Source:HGNC Symbol;Acc:HGNC:1908]
CORIN	ENSG00000145244	0.165039	0.873086	FALSE	FALSE	FALSE	a_NONE	10699	CORIN	4	47593998	47838106	-1	244108	17.8972	protein_coding	corin, serine peptidase [Source:HGNC Symbol;Acc:HGNC:19012]
SDCCAG8	ENSG00000054282	0.0457432	0.893748	TRUE	FALSE	FALSE	a_NONE	10806	SDCCAG8	1	243256034	243500092	1	244058	17.8969	protein_coding	serologically defined colon cancer antigen 8 [Source:HGNC Symbol;Acc:HGNC:10671]
NOS1	ENSG00000089250	-4.01675	2.04e-55	FALSE	FALSE	FALSE	a_NONE	4842	NOS1	12	117208142	117452170	-1	244028	17.8967	protein_coding	nitric oxide synthase 1 [Source:HGNC Symbol;Acc:HGNC:7872]
PHLDB2	ENSG00000144824	-0.590129	0.00235656	TRUE	FALSE	FALSE	a_NONE	90102	PHLDB2	3	111732497	111976517	1	244020	17.8966	protein_coding	pleckstrin homology like domain family B member 2 [Source:HGNC Symbol;Acc:HGNC:29573]
PPP1R12B	ENSG00000077157	-0.0340868	0.930058	TRUE	FALSE	FALSE	a_NONE	4660	PPP1R12B	1	202348699	202592706	1	244007	17.8966	protein_coding	protein phosphatase 1 regulatory subunit 12B [Source:HGNC Symbol;Acc:HGNC:7619]
SMG6	ENSG00000070366	0.0829022	0.767993	TRUE	FALSE	FALSE	a_NONE	23293	SMG6	17	2059839	2303771	-1	243932	17.8961	protein_coding	SMG6, nonsense mediated mRNA decay factor [Source:HGNC Symbol;Acc:HGNC:17809]
PLEKHG1	ENSG00000120278	-0.920907	0.296756	FALSE	FALSE	FALSE	a_NONE	57480	PLEKHG1	6	150599883	150843665	1	243782	17.8952	protein_coding	pleckstrin homology and RhoGEF domain containing G1 [Source:HGNC Symbol;Acc:HGNC:20884]
DIP2B	ENSG00000066084	-0.365104	2.52e-07	TRUE	FALSE	FALSE	a_NONE	57609	DIP2B	12	50504985	50748667	1	243682	17.8946	protein_coding	disco interacting protein 2 homolog B [Source:HGNC Symbol;Acc:HGNC:29284]
TTC33	ENSG00000113638	-0.266819	0.0838778	TRUE	FALSE	FALSE	a_NONE	23548	TTC33	5	40512333	40755975	-1	243642	17.8944	protein_coding	tetratricopeptide repeat domain 33 [Source:HGNC Symbol;Acc:HGNC:29959]
HDAC8	ENSG00000147099	-0.153437	0.224183	TRUE	FALSE	FALSE	a_NONE	55869	HDAC8	X	72329516	72573103	-1	243587	17.8941	protein_coding	histone deacetylase 8 [Source:HGNC Symbol;Acc:HGNC:13315]
ANK1	ENSG00000029534	-3.21458	1.44e-85	TRUE	FALSE	FALSE	a_NONE	286	ANK1	8	41653220	41896762	-1	243542	17.8938	protein_coding	ankyrin 1 [Source:HGNC Symbol;Acc:HGNC:492]
USP32	ENSG00000170832	0.112107	0.506623	TRUE	FALSE	FALSE	a_NONE	84669	USP32	17	60179094	60422470	-1	243376	17.8928	protein_coding	ubiquitin specific peptidase 32 [Source:HGNC Symbol;Acc:HGNC:19143]
UNC13B	ENSG00000198722	0.275413	0.0282238	TRUE	FALSE	FALSE	a_NONE	10497	UNC13B	9	35161992	35405338	1	243346	17.8926	protein_coding	unc-13 homolog B [Source:HGNC Symbol;Acc:HGNC:12566]
TBXAS1	ENSG00000059377	0.996348	0.000485779	TRUE	FALSE	FALSE	a_NONE	6916	TBXAS1	7	139777051	140020325	1	243274	17.8922	protein_coding	thromboxane A synthase 1 [Source:HGNC Symbol;Acc:HGNC:11609]
NCOR2	ENSG00000196498	-0.00701742	0.990858	TRUE	FALSE	FALSE	a_NONE	9612	NCOR2	12	124324415	124567589	-1	243174	17.8916	protein_coding	nuclear receptor corepressor 2 [Source:HGNC Symbol;Acc:HGNC:7673]
PPP2R2C	ENSG00000074211	-7.06037	2.38e-30	TRUE	FALSE	FALSE	a_NONE	5522	PPP2R2C	4	6320578	6563600	-1	243022	17.8907	protein_coding	protein phosphatase 2 regulatory subunit Bgamma [Source:HGNC Symbol;Acc:HGNC:9306]
PDZRN3	ENSG00000121440	-1.14694	7.61e-18	TRUE	FALSE	FALSE	a_NONE	23024	PDZRN3	3	73382433	73624940	-1	242507	17.8877	protein_coding	PDZ domain containing ring finger 3 [Source:HGNC Symbol;Acc:HGNC:17704]
LNX1	ENSG00000072201	0.00539608	0.994155	FALSE	FALSE	FALSE	a_NONE	84708	LNX1	4	53459301	53701405	-1	242104	17.8853	protein_coding	ligand of numb-protein X 1 [Source:HGNC Symbol;Acc:HGNC:6657]
PEX5L	ENSG00000114757	-4.36693	1.49e-28	TRUE	FALSE	FALSE	a_NONE	51555	PEX5L	3	179794958	180037053	-1	242095	17.8852	protein_coding	peroxisomal biogenesis factor 5 like [Source:HGNC Symbol;Acc:HGNC:30024]
C1orf21	ENSG00000116667	-0.738235	4.97e-16	TRUE	FALSE	FALSE	a_NONE	81563	C1orf21	1	184387058	184629020	1	241962	17.8844	protein_coding	chromosome 1 open reading frame 21 [Source:HGNC Symbol;Acc:HGNC:15494]
MCPH1	ENSG00000147316	-0.0108223	0.962891	TRUE	FALSE	FALSE	a_NONE	79648	MCPH1	8	6406592	6648504	1	241912	17.8841	protein_coding	microcephalin 1 [Source:HGNC Symbol;Acc:HGNC:6954]
FRMD6	ENSG00000139926	2.33637	2.76e-35	TRUE	FALSE	FALSE	a_NONE	122786	FRMD6	14	51489100	51730727	1	241627	17.8824	protein_coding	FERM domain containing 6 [Source:HGNC Symbol;Acc:HGNC:19839]
TANGO6	ENSG00000103047	0.295275	0.206257	TRUE	FALSE	FALSE	a_NONE	79613	TANGO6	16	68843604	69085180	1	241576	17.8821	protein_coding	transport and golgi organization 6 homolog [Source:HGNC Symbol;Acc:HGNC:25749]
RERG	ENSG00000134533	2.01341	3.94e-112	TRUE	FALSE	FALSE	a_NONE	85004	RERG	12	15107783	15348675	-1	240892	17.878	protein_coding	RAS like estrogen regulated growth inhibitor [Source:HGNC Symbol;Acc:HGNC:15980]
TMEM241	ENSG00000134490	0.364201	0.0908096	TRUE	FALSE	FALSE	a_NONE	85019	TMEM241	18	23197144	23437961	-1	240817	17.8776	protein_coding	transmembrane protein 241 [Source:HGNC Symbol;Acc:HGNC:31723]
STXBP6	ENSG00000168952	0.259915	0.789937	FALSE	FALSE	FALSE	a_NONE	29091	STXBP6	14	24809656	25050297	-1	240641	17.8765	protein_coding	syntaxin binding protein 6 [Source:HGNC Symbol;Acc:HGNC:19666]
TLK1	ENSG00000198586	0.309048	6.97e-05	TRUE	FALSE	FALSE	a_NONE	9874	TLK1	2	170990823	171231314	-1	240491	17.8756	protein_coding	tousled like kinase 1 [Source:HGNC Symbol;Acc:HGNC:11841]
VPS8	ENSG00000156931	-0.141882	0.584344	TRUE	FALSE	FALSE	a_NONE	23355	VPS8	3	184812143	185052614	1	240471	17.8755	protein_coding	VPS8, CORVET complex subunit [Source:HGNC Symbol;Acc:HGNC:29122]
MYO1E	ENSG00000157483	1.11143	2.8e-21	TRUE	FALSE	FALSE	a_NONE	4643	MYO1E	15	59132434	59372900	-1	240466	17.8755	protein_coding	myosin IE [Source:HGNC Symbol;Acc:HGNC:7599]
PHKB	ENSG00000102893	-0.377696	0.0200602	TRUE	FALSE	FALSE	a_NONE	5257	PHKB	16	47461123	47701523	1	240400	17.8751	protein_coding	phosphorylase kinase regulatory subunit beta [Source:HGNC Symbol;Acc:HGNC:8927]
SPATA17	ENSG00000162814	0.938764	1.07e-05	TRUE	FALSE	FALSE	a_NONE	128153	SPATA17	1	217631324	217871696	1	240372	17.8749	protein_coding	spermatogenesis associated 17 [Source:HGNC Symbol;Acc:HGNC:25184]
PDE4DIP	ENSG00000178104	-0.394263	0.00499539	TRUE	FALSE	FALSE	a_NONE	9659	PDE4DIP	1	148808181	149048286	1	240105	17.8733	protein_coding	phosphodiesterase 4D interacting protein [Source:HGNC Symbol;Acc:HGNC:15580]
PDE4DIP	ENSG00000178104	-0.394263	0.00499539	TRUE	FALSE	FALSE	a_NONE	653513	PDE4DIP	1	148808181	149048286	1	240105	17.8733	protein_coding	phosphodiesterase 4D interacting protein [Source:HGNC Symbol;Acc:HGNC:15580]
BCKDHB	ENSG00000083123	0.420594	0.225606	TRUE	FALSE	FALSE	a_NONE	594	BCKDHB	6	80106647	80346270	1	239623	17.8704	protein_coding	branched chain keto acid dehydrogenase E1 subunit beta [Source:HGNC Symbol;Acc:HGNC:987]
TMEM131	ENSG00000075568	0.221953	0.135193	TRUE	FALSE	FALSE	a_NONE	23505	TMEM131	2	97756333	97995891	-1	239558	17.87	protein_coding	transmembrane protein 131 [Source:HGNC Symbol;Acc:HGNC:30366]
LMO7	ENSG00000136153	-0.494081	0.00219554	TRUE	FALSE	FALSE	a_NONE	4008	LMO7	13	75620434	75859870	1	239436	17.8693	protein_coding	LIM domain 7 [Source:HGNC Symbol;Acc:HGNC:6646]
KDM6A	ENSG00000147050	-1.24287	3.19e-16	TRUE	FALSE	FALSE	a_NONE	7403	KDM6A	X	44873177	45112602	1	239425	17.8692	protein_coding	lysine demethylase 6A [Source:HGNC Symbol;Acc:HGNC:12637]
HLCS	ENSG00000159267	-0.132896	0.353355	TRUE	FALSE	FALSE	a_NONE	3141	HLCS	21	36750888	36990236	-1	239348	17.8688	protein_coding	holocarboxylase synthetase [Source:HGNC Symbol;Acc:HGNC:4976]
LMNTD1	ENSG00000152936	-0.155385	0.84581	TRUE	FALSE	FALSE	a_NONE	160492	LMNTD1	12	25409307	25648579	-1	239272	17.8683	protein_coding	lamin tail domain containing 1 [Source:HGNC Symbol;Acc:HGNC:26683]
CNTNAP3B	ENSG00000154529	-0.905016	0.469473	FALSE	FALSE	FALSE	a_NONE	728577	CNTNAP3B	9	41890314	42129510	-1	239196	17.8678	protein_coding	contactin associated protein like 3B [Source:HGNC Symbol;Acc:HGNC:32035]
RAPGEF5	ENSG00000136237	-0.272793	0.364344	TRUE	FALSE	FALSE	a_NONE	9771	RAPGEF5	7	22118238	22357144	-1	238906	17.8661	protein_coding	Rap guanine nucleotide exchange factor 5 [Source:HGNC Symbol;Acc:HGNC:16862]
STIM1	ENSG00000167323	0.322396	0.0733442	TRUE	FALSE	FALSE	a_NONE	6786	STIM1	11	3854527	4093210	1	238683	17.8647	protein_coding	stromal interaction molecule 1 [Source:HGNC Symbol;Acc:HGNC:11386]
GRIK3	ENSG00000163873	-12.3098	1.33e-31	TRUE	FALSE	FALSE	a_NONE	2899	GRIK3	1	36795527	37034129	-1	238602	17.8642	protein_coding	glutamate ionotropic receptor kainate type subunit 3 [Source:HGNC Symbol;Acc:HGNC:4581]
MAP4	ENSG00000047849	0.0680791	0.652616	TRUE	FALSE	FALSE	a_NONE	4134	MAP4	3	47850690	48089272	-1	238582	17.8641	protein_coding	microtubule associated protein 4 [Source:HGNC Symbol;Acc:HGNC:6862]
DMGDH	ENSG00000132837	0.363044	0.758044	FALSE	FALSE	FALSE	a_NONE	29958	DMGDH	5	78997606	79236038	-1	238432	17.8632	protein_coding	dimethylglycine dehydrogenase [Source:HGNC Symbol;Acc:HGNC:24475]
EPB41L3	ENSG00000082397	1.24719	0.634189	FALSE	FALSE	FALSE	a_NONE	23136	EPB41L3	18	5392381	5630700	-1	238319	17.8625	protein_coding	erythrocyte membrane protein band 4.1 like 3 [Source:HGNC Symbol;Acc:HGNC:3380]
CCDC192	ENSG00000230561	0.784984	0.234463	FALSE	FALSE	FALSE	a_NONE	728586	CCDC192	5	127703389	127941634	1	238245	17.8621	protein_coding	coiled-coil domain containing 192 [Source:HGNC Symbol;Acc:HGNC:49566]
PRDM5	ENSG00000138738	-0.135803	0.840365	TRUE	FALSE	FALSE	a_NONE	11107	PRDM5	4	120684919	120922870	-1	237951	17.8603	protein_coding	PR/SET domain 5 [Source:HGNC Symbol;Acc:HGNC:9349]
RIPOR2	ENSG00000111913	-1.66035	0.00166693	FALSE	FALSE	FALSE	a_NONE	9750	RIPOR2	6	24804282	25042018	-1	237736	17.859	protein_coding	RHO family interacting cell polarization regulator 2 [Source:HGNC Symbol;Acc:HGNC:13872]
CLEC16A	ENSG00000038532	0.13657	0.502103	TRUE	FALSE	FALSE	a_NONE	23274	CLEC16A	16	10944488	11182189	1	237701	17.8588	protein_coding	C-type lectin domain containing 16A [Source:HGNC Symbol;Acc:HGNC:29013]
ZCCHC7	ENSG00000147905	0.297818	0.00206838	TRUE	FALSE	FALSE	a_NONE	84186	ZCCHC7	9	37120539	37358149	1	237610	17.8582	protein_coding	zinc finger CCHC-type containing 7 [Source:HGNC Symbol;Acc:HGNC:26209]
FBN1	ENSG00000166147	-0.120168	0.6635	TRUE	FALSE	FALSE	a_NONE	2200	FBN1	15	48408306	48645849	-1	237543	17.8578	protein_coding	fibrillin 1 [Source:HGNC Symbol;Acc:HGNC:3603]
PLEKHA7	ENSG00000166689	-0.474265	0.406422	FALSE	FALSE	FALSE	a_NONE	144100	PLEKHA7	11	16777317	17014443	-1	237126	17.8553	protein_coding	pleckstrin homology domain containing A7 [Source:HGNC Symbol;Acc:HGNC:27049]
MICAL3	ENSG00000243156	-0.33627	0.0192528	TRUE	FALSE	FALSE	a_NONE	57553	MICAL3	22	17787649	18024559	-1	236910	17.854	protein_coding	microtubule associated monooxygenase, calponin and LIM domain containing 3 [Source:HGNC Symbol;Acc:HGNC:24694]
OPRM1	ENSG00000112038	-0.325812	0.0518582	TRUE	FALSE	FALSE	a_NONE	4988	OPRM1	6	154010496	154246867	1	236371	17.8507	protein_coding	opioid receptor mu 1 [Source:HGNC Symbol;Acc:HGNC:8156]
TRABD2B	ENSG00000269113	0.432146	0.884874	FALSE	FALSE	FALSE	a_NONE	388630	TRABD2B	1	47760528	47996895	-1	236367	17.8507	protein_coding	TraB domain containing 2B [Source:HGNC Symbol;Acc:HGNC:44200]
MTHFD1L	ENSG00000120254	-1.08537	1.18e-22	TRUE	FALSE	FALSE	a_NONE	25902	MTHFD1L	6	150865549	151101887	1	236338	17.8505	protein_coding	methylenetetrahydrofolate dehydrogenase (NADP+ dependent) 1 like [Source:HGNC Symbol;Acc:HGNC:21055]
ANTXR1	ENSG00000169604	0.541879	9.29e-11	TRUE	FALSE	FALSE	a_NONE	84168	ANTXR1	2	69013178	69249327	1	236149	17.8493	protein_coding	anthrax toxin receptor 1 [Source:HGNC Symbol;Acc:HGNC:21014]
PTGFR	ENSG00000122420	-3.72814	8.75e-47	FALSE	FALSE	FALSE	a_NONE	5737	PTGFR	1	78303884	78539749	1	235865	17.8476	protein_coding	prostaglandin F receptor [Source:HGNC Symbol;Acc:HGNC:9600]
OSBPL1A	ENSG00000141447	0.284716	0.0242919	TRUE	FALSE	FALSE	a_NONE	114876	OSBPL1A	18	24162044	24397880	-1	235836	17.8474	protein_coding	oxysterol binding protein like 1A [Source:HGNC Symbol;Acc:HGNC:16398]
LRP2	ENSG00000081479	0.047243	0.989822	FALSE	FALSE	FALSE	a_NONE	4036	LRP2	2	169127109	169362685	-1	235576	17.8458	protein_coding	LDL receptor related protein 2 [Source:HGNC Symbol;Acc:HGNC:6694]
MAP3K5	ENSG00000197442	0.0534363	0.932352	TRUE	FALSE	FALSE	a_NONE	4217	MAP3K5	6	136557047	136792518	-1	235471	17.8452	protein_coding	mitogen-activated protein kinase kinase kinase 5 [Source:HGNC Symbol;Acc:HGNC:6857]
NME7	ENSG00000143156	0.0622927	0.709716	TRUE	FALSE	FALSE	a_NONE	29922	NME7	1	169132531	169367967	-1	235436	17.845	protein_coding	NME/NM23 family member 7 [Source:HGNC Symbol;Acc:HGNC:20461]
ZFAT	ENSG00000066827	-0.0881691	0.838505	TRUE	FALSE	FALSE	a_NONE	57623	ZFAT	8	134477788	134713049	-1	235261	17.8439	protein_coding	zinc finger and AT-hook domain containing [Source:HGNC Symbol;Acc:HGNC:19899]
AC116366.3	ENSG00000283782	0.210886	0.47224	TRUE	FALSE	FALSE	a_NONE	NA	AC116366.3	5	132410832	132646079	1	235247	17.8438	protein_coding
MNAT1	ENSG00000020426	-0.0715782	0.764024	TRUE	FALSE	FALSE	a_NONE	4331	MNAT1	14	60734742	60969953	1	235211	17.8436	protein_coding	MNAT1, CDK activating kinase assembly factor [Source:HGNC Symbol;Acc:HGNC:7181]
ADAMTS2	ENSG00000087116	-5.62981	1.47e-24	FALSE	FALSE	FALSE	a_NONE	9509	ADAMTS2	5	179110851	179345430	-1	234579	17.8397	protein_coding	ADAM metallopeptidase with thrombospondin type 1 motif 2 [Source:HGNC Symbol;Acc:HGNC:218]
PIBF1	ENSG00000083535	0.130112	0.156433	TRUE	FALSE	FALSE	a_NONE	10464	PIBF1	13	72782059	73016461	1	234402	17.8386	protein_coding	progesterone immunomodulatory binding factor 1 [Source:HGNC Symbol;Acc:HGNC:23352]
TAS2R14	ENSG00000212127	-0.0476926	0.94249	FALSE	FALSE	FALSE	a_NONE	50840	TAS2R14	12	10937406	11171573	-1	234167	17.8372	protein_coding	taste 2 receptor member 14 [Source:HGNC Symbol;Acc:HGNC:14920]
EIF3E	ENSG00000104408	0.713023	2.53e-11	TRUE	FALSE	FALSE	a_NONE	3646	EIF3E	8	108201216	108435333	-1	234117	17.8369	protein_coding	eukaryotic translation initiation factor 3 subunit E [Source:HGNC Symbol;Acc:HGNC:3277]
DOCK7	ENSG00000116641	0.394926	3.76e-05	TRUE	FALSE	FALSE	a_NONE	85440	DOCK7	1	62454298	62688368	-1	234070	17.8366	protein_coding	dedicator of cytokinesis 7 [Source:HGNC Symbol;Acc:HGNC:19190]
CPXM2	ENSG00000121898	0.252873	0.904468	FALSE	FALSE	FALSE	a_NONE	119587	CPXM2	10	123706207	123940267	-1	234060	17.8365	protein_coding	carboxypeptidase X, M14 family member 2 [Source:HGNC Symbol;Acc:HGNC:26977]
FNDC3A	ENSG00000102531	-0.153734	0.27893	TRUE	FALSE	FALSE	a_NONE	22862	FNDC3A	13	48975912	49209779	1	233867	17.8353	protein_coding	fibronectin type III domain containing 3A [Source:HGNC Symbol;Acc:HGNC:20296]
C16orf95	ENSG00000260456	0.137498	0.806092	FALSE	FALSE	FALSE	a_NONE	100506581	C16orf95	16	87083562	87317420	-1	233858	17.8353	protein_coding	chromosome 16 open reading frame 95 [Source:HGNC Symbol;Acc:HGNC:40033]
APBA2	ENSG00000034053	-0.781205	3.28e-08	TRUE	FALSE	FALSE	a_NONE	321	APBA2	15	28884483	29118315	1	233832	17.8351	protein_coding	amyloid beta precursor protein binding family A member 2 [Source:HGNC Symbol;Acc:HGNC:579]
DOCK5	ENSG00000147459	0.244635	0.577799	TRUE	FALSE	FALSE	a_NONE	80005	DOCK5	8	25184723	25418082	1	233359	17.8322	protein_coding	dedicator of cytokinesis 5 [Source:HGNC Symbol;Acc:HGNC:23476]
ACBD6	ENSG00000230124	0.075186	0.523101	TRUE	FALSE	FALSE	a_NONE	84320	ACBD6	1	180269653	180502954	-1	233301	17.8318	protein_coding	acyl-CoA binding domain containing 6 [Source:HGNC Symbol;Acc:HGNC:23339]
ACBD6	ENSG00000230124	0.075186	0.523101	TRUE	FALSE	FALSE	a_NONE	100527964	ACBD6	1	180269653	180502954	-1	233301	17.8318	protein_coding	acyl-CoA binding domain containing 6 [Source:HGNC Symbol;Acc:HGNC:23339]
SYT14	ENSG00000143469	-0.976076	2.11e-17	TRUE	FALSE	FALSE	a_NONE	255928	SYT14	1	209938174	210171389	1	233215	17.8313	protein_coding	synaptotagmin 14 [Source:HGNC Symbol;Acc:HGNC:23143]
DYSF	ENSG00000135636	0.453253	0.692004	FALSE	FALSE	FALSE	a_NONE	8291	DYSF	2	71453722	71686768	1	233046	17.8303	protein_coding	dysferlin [Source:HGNC Symbol;Acc:HGNC:3097]
EPB41	ENSG00000159023	-0.255199	0.0165802	TRUE	FALSE	FALSE	a_NONE	2035	EPB41	1	28887091	29120046	1	232955	17.8297	protein_coding	erythrocyte membrane protein band 4.1 [Source:HGNC Symbol;Acc:HGNC:3377]
CROCC	ENSG00000058453	0.068949	0.880601	TRUE	FALSE	FALSE	a_NONE	9696	CROCC	1	16740273	16972979	1	232706	17.8281	protein_coding	ciliary rootlet coiled-coil, rootletin [Source:HGNC Symbol;Acc:HGNC:21299]
SMOC2	ENSG00000112562	0.286255	0.707398	FALSE	FALSE	FALSE	a_NONE	64094	SMOC2	6	168441151	168673445	1	232294	17.8256	protein_coding	SPARC related modular calcium binding 2 [Source:HGNC Symbol;Acc:HGNC:20323]
RNF111	ENSG00000157450	-0.21634	0.0413539	TRUE	FALSE	FALSE	a_NONE	54778	RNF111	15	58865175	59097419	1	232244	17.8253	protein_coding	ring finger protein 111 [Source:HGNC Symbol;Acc:HGNC:17384]
COL11A1	ENSG00000060718	-4.66553	0.000149076	FALSE	FALSE	FALSE	a_NONE	1301	COL11A1	1	102876467	103108496	-1	232029	17.8239	protein_coding	collagen type XI alpha 1 chain [Source:HGNC Symbol;Acc:HGNC:2186]
AFG1L	ENSG00000135537	0.426803	0.111972	TRUE	FALSE	FALSE	a_NONE	246269	AFG1L	6	108294894	108526796	1	231902	17.8232	protein_coding	AFG1 like ATPase [Source:HGNC Symbol;Acc:HGNC:16411]
GLIS1	ENSG00000174332	-2.10321	0.193816	FALSE	FALSE	FALSE	a_NONE	148979	GLIS1	1	53506237	53738106	-1	231869	17.823	protein_coding	GLIS family zinc finger 1 [Source:HGNC Symbol;Acc:HGNC:29525]
SLC22A10	ENSG00000184999	-3.69928	0.00194057	FALSE	FALSE	FALSE	a_NONE	387775	SLC22A10	11	63137867	63369718	1	231851	17.8228	protein_coding	solute carrier family 22 member 10 [Source:HGNC Symbol;Acc:HGNC:18057]
CDK6	ENSG00000105810	-0.906043	1.73e-27	TRUE	FALSE	FALSE	a_NONE	1021	CDK6	7	92604921	92836594	-1	231673	17.8217	protein_coding	cyclin dependent kinase 6 [Source:HGNC Symbol;Acc:HGNC:1777]
ME3	ENSG00000151376	-8.46426	1.06e-14	FALSE	FALSE	FALSE	a_NONE	10873	ME3	11	86441108	86672636	-1	231528	17.8208	protein_coding	malic enzyme 3 [Source:HGNC Symbol;Acc:HGNC:6985]
SPAG17	ENSG00000155761	0.620118	0.673836	FALSE	FALSE	FALSE	a_NONE	200162	SPAG17	1	117953861	118185223	-1	231362	17.8198	protein_coding	sperm associated antigen 17 [Source:HGNC Symbol;Acc:HGNC:26620]
KCNK2	ENSG00000082482	-2.83186	0.231311	FALSE	FALSE	FALSE	a_NONE	3776	KCNK2	1	215005775	215237093	1	231318	17.8195	protein_coding	potassium two pore domain channel subfamily K member 2 [Source:HGNC Symbol;Acc:HGNC:6277]
KIF2A	ENSG00000068796	-0.245343	0.23275	TRUE	FALSE	FALSE	a_NONE	3796	KIF2A	5	62306162	62537249	1	231087	17.8181	protein_coding	kinesin family member 2A [Source:HGNC Symbol;Acc:HGNC:6318]
VAV2	ENSG00000160293	0.186522	0.0796145	TRUE	FALSE	FALSE	a_NONE	7410	VAV2	9	133761894	133992604	-1	230710	17.8157	protein_coding	vav guanine nucleotide exchange factor 2 [Source:HGNC Symbol;Acc:HGNC:12658]
C15orf41	ENSG00000186073	-0.416704	0.153343	TRUE	FALSE	FALSE	a_NONE	84529	C15orf41	15	36579611	36810248	1	230637	17.8153	protein_coding	chromosome 15 open reading frame 41 [Source:HGNC Symbol;Acc:HGNC:26929]
AL359922.1	ENSG00000264545	3.2767	0.259485	FALSE	FALSE	FALSE	a_NONE	NA	AL359922.1	9	21802636	22032986	1	230350	17.8135	protein_coding
SYT9	ENSG00000170743	2.13354	6.07e-91	FALSE	FALSE	FALSE	a_NONE	143425	SYT9	11	7238778	7469042	1	230264	17.8129	protein_coding	synaptotagmin 9 [Source:HGNC Symbol;Acc:HGNC:19265]
GALNT10	ENSG00000164574	-0.0610853	0.871539	TRUE	FALSE	FALSE	a_NONE	55568	GALNT10	5	154190730	154420984	1	230254	17.8129	protein_coding	polypeptide N-acetylgalactosaminyltransferase 10 [Source:HGNC Symbol;Acc:HGNC:19873]
KIAA0556	ENSG00000047578	0.350314	0.0212424	TRUE	FALSE	FALSE	a_NONE	23247	KIAA0556	16	27550133	27780369	1	230236	17.8128	protein_coding	KIAA0556 [Source:HGNC Symbol;Acc:HGNC:29068]
GPR39	ENSG00000183840	0.0290688	0.995513	FALSE	FALSE	FALSE	a_NONE	2863	GPR39	2	132416574	132646559	1	229985	17.8112	protein_coding	G protein-coupled receptor 39 [Source:HGNC Symbol;Acc:HGNC:4496]
PPM1E	ENSG00000175175	-1.19413	3.19e-54	TRUE	FALSE	FALSE	a_NONE	22843	PPM1E	17	58755869	58985176	1	229307	17.8069	protein_coding	protein phosphatase, Mg2+/Mn2+ dependent 1E [Source:HGNC Symbol;Acc:HGNC:19322]
MITF	ENSG00000187098	1.01335	4.14e-05	FALSE	FALSE	FALSE	a_NONE	4286	MITF	3	69739435	69968337	1	228902	17.8044	protein_coding	melanogenesis associated transcription factor [Source:HGNC Symbol;Acc:HGNC:7105]
SCLT1	ENSG00000151466	-0.498328	2.57e-05	TRUE	FALSE	FALSE	a_NONE	132320	SCLT1	4	128864921	129093607	-1	228686	17.803	protein_coding	sodium channel and clathrin linker 1 [Source:HGNC Symbol;Acc:HGNC:26406]
SAMD5	ENSG00000203727	-0.214307	0.916505	FALSE	FALSE	FALSE	a_NONE	389432	SAMD5	6	147508927	147737547	1	228620	17.8026	protein_coding	sterile alpha motif domain containing 5 [Source:HGNC Symbol;Acc:HGNC:21180]
KIF13A	ENSG00000137177	-0.345417	0.67843	TRUE	FALSE	FALSE	a_NONE	63971	KIF13A	6	17759183	17987623	-1	228440	17.8015	protein_coding	kinesin family member 13A [Source:HGNC Symbol;Acc:HGNC:14566]
PDE3B	ENSG00000152270	0.626905	3.19e-12	TRUE	FALSE	FALSE	a_NONE	5140	PDE3B	11	14643723	14872044	1	228321	17.8007	protein_coding	phosphodiesterase 3B [Source:HGNC Symbol;Acc:HGNC:8779]
SEM1	ENSG00000127922	-0.133557	0.302436	TRUE	FALSE	FALSE	a_NONE	7979	SEM1	7	96481626	96709891	-1	228265	17.8004	protein_coding	SEM1, 26S proteasome complex subunit [Source:HGNC Symbol;Acc:HGNC:10845]
RBBP8	ENSG00000101773	-0.164557	0.035433	TRUE	FALSE	FALSE	a_NONE	5932	RBBP8	18	22798261	23026488	1	228227	17.8001	protein_coding	RB binding protein 8, endonuclease [Source:HGNC Symbol;Acc:HGNC:9891]
PCSK6	ENSG00000140479	-2.31069	1.52e-34	TRUE	FALSE	FALSE	a_NONE	5046	PCSK6	15	101297142	101525202	-1	228060	17.7991	protein_coding	proprotein convertase subtilisin/kexin type 6 [Source:HGNC Symbol;Acc:HGNC:8569]
CDKL5	ENSG00000008086	-0.597471	1.9e-05	TRUE	FALSE	FALSE	a_NONE	6792	CDKL5	X	18425583	18653629	1	228046	17.799	protein_coding	cyclin dependent kinase like 5 [Source:HGNC Symbol;Acc:HGNC:11411]
C11orf49	ENSG00000149179	0.406184	1.43e-05	TRUE	FALSE	FALSE	a_NONE	79096	C11orf49	11	46936689	47164385	1	227696	17.7967	protein_coding	chromosome 11 open reading frame 49 [Source:HGNC Symbol;Acc:HGNC:28720]
ASH1L	ENSG00000116539	-0.0222614	0.920361	TRUE	FALSE	FALSE	a_NONE	55870	ASH1L	1	155335268	155562807	-1	227539	17.7958	protein_coding	ASH1 like histone lysine methyltransferase [Source:HGNC Symbol;Acc:HGNC:19088]
UNC80	ENSG00000144406	-0.846036	7.39e-19	TRUE	FALSE	FALSE	a_NONE	285175	UNC80	2	209771993	209999300	1	227307	17.7943	protein_coding	unc-80 homolog, NALCN channel complex subunit [Source:HGNC Symbol;Acc:HGNC:26582]
TRERF1	ENSG00000124496	0.332814	6.56e-09	TRUE	FALSE	FALSE	a_NONE	55809	TRERF1	6	42224931	42452051	-1	227120	17.7931	protein_coding	transcriptional regulating factor 1 [Source:HGNC Symbol;Acc:HGNC:18273]
RSU1	ENSG00000148484	0.485547	2.33e-11	TRUE	FALSE	FALSE	a_NONE	6251	RSU1	10	16590611	16817528	-1	226917	17.7918	protein_coding	Ras suppressor protein 1 [Source:HGNC Symbol;Acc:HGNC:10464]
LRRIQ1	ENSG00000133640	0.358266	0.125267	TRUE	FALSE	FALSE	a_NONE	84125	LRRIQ1	12	85036314	85263224	1	226910	17.7918	protein_coding	leucine rich repeats and IQ motif containing 1 [Source:HGNC Symbol;Acc:HGNC:25708]
CDH2	ENSG00000170558	1.16208	3.75e-74	TRUE	FALSE	FALSE	a_NONE	1000	CDH2	18	27950966	28177446	-1	226480	17.789	protein_coding	cadherin 2 [Source:HGNC Symbol;Acc:HGNC:1759]
CALD1	ENSG00000122786	0.704301	8.14e-19	TRUE	FALSE	FALSE	a_NONE	800	CALD1	7	134744252	134970728	1	226476	17.789	protein_coding	caldesmon 1 [Source:HGNC Symbol;Acc:HGNC:1441]
SLC30A8	ENSG00000164756	-0.588417	0.710877	FALSE	FALSE	FALSE	a_NONE	169026	SLC30A8	8	116950273	117176714	1	226441	17.7888	protein_coding	solute carrier family 30 member 8 [Source:HGNC Symbol;Acc:HGNC:20303]
TNKS	ENSG00000173273	-0.22249	0.0420417	TRUE	FALSE	FALSE	a_NONE	8658	TNKS	8	9555914	9782346	1	226432	17.7887	protein_coding	tankyrase [Source:HGNC Symbol;Acc:HGNC:11941]
MKL1	ENSG00000196588	-0.219536	0.304882	TRUE	FALSE	FALSE	a_NONE	57591	MKL1	22	40410281	40636702	-1	226421	17.7886	protein_coding	megakaryoblastic leukemia (translocation) 1 [Source:HGNC Symbol;Acc:HGNC:14334]
DNAH3	ENSG00000158486	0.487417	0.71786	FALSE	FALSE	FALSE	a_NONE	55567	DNAH3	16	20933111	21159441	-1	226330	17.7881	protein_coding	dynein axonemal heavy chain 3 [Source:HGNC Symbol;Acc:HGNC:2949]
SAMD4A	ENSG00000020577	0.226904	0.351122	TRUE	FALSE	FALSE	a_NONE	23034	SAMD4A	14	54567097	54793315	1	226218	17.7874	protein_coding	sterile alpha motif domain containing 4A [Source:HGNC Symbol;Acc:HGNC:23023]
PCDHA1	ENSG00000204970	0.138116	0.799512	FALSE	FALSE	FALSE	a_NONE	56147	PCDHA1	5	140786136	141012347	1	226211	17.7873	protein_coding	protocadherin alpha 1 [Source:HGNC Symbol;Acc:HGNC:8663]
HTR4	ENSG00000164270	0.302159	0.876072	FALSE	FALSE	FALSE	a_NONE	3360	HTR4	5	148451032	148677235	-1	226203	17.7873	protein_coding	5-hydroxytryptamine receptor 4 [Source:HGNC Symbol;Acc:HGNC:5299]
VWA3B	ENSG00000168658	-2.52902	0.396559	FALSE	FALSE	FALSE	a_NONE	200403	VWA3B	2	98087116	98313299	1	226183	17.7871	protein_coding	von Willebrand factor A domain containing 3B [Source:HGNC Symbol;Acc:HGNC:28385]
MARK4	ENSG00000007047	-0.10764	0.337136	TRUE	FALSE	FALSE	a_NONE	57787	MARK4	19	45079288	45305283	1	225995	17.7859	protein_coding	microtubule affinity regulating kinase 4 [Source:HGNC Symbol;Acc:HGNC:13538]
PKP4	ENSG00000144283	-0.284834	0.517402	TRUE	FALSE	FALSE	a_NONE	8502	PKP4	2	158456964	158682879	1	225915	17.7854	protein_coding	plakophilin 4 [Source:HGNC Symbol;Acc:HGNC:9026]
STOX2	ENSG00000173320	0.110574	0.633046	TRUE	FALSE	FALSE	a_NONE	56977	STOX2	4	183797692	184023526	1	225834	17.7849	protein_coding	storkhead box 2 [Source:HGNC Symbol;Acc:HGNC:25450]
ABR	ENSG00000159842	0.309295	0.00121949	TRUE	FALSE	FALSE	a_NONE	29	ABR	17	1003518	1229021	-1	225503	17.7828	protein_coding	active BCR-related [Source:HGNC Symbol;Acc:HGNC:81]
ST3GAL3	ENSG00000126091	0.292669	0.0512657	TRUE	FALSE	FALSE	a_NONE	6487	ST3GAL3	1	43705824	43931165	1	225341	17.7818	protein_coding	ST3 beta-galactoside alpha-2,3-sialyltransferase 3 [Source:HGNC Symbol;Acc:HGNC:10866]
ZNF609	ENSG00000180357	-1.09614	1.41e-38	TRUE	FALSE	FALSE	a_NONE	23060	ZNF609	15	64460742	64686068	1	225326	17.7817	protein_coding	zinc finger protein 609 [Source:HGNC Symbol;Acc:HGNC:29003]
HERC1	ENSG00000103657	-0.567621	4.23e-06	TRUE	FALSE	FALSE	a_NONE	8925	HERC1	15	63608618	63833942	-1	225324	17.7816	protein_coding	HECT and RLD domain containing E3 ubiquitin protein ligase family member 1 [Source:HGNC Symbol;Acc:HGNC:4867]
GNA14	ENSG00000156049	0.292374	0.78743	FALSE	FALSE	FALSE	a_NONE	9630	GNA14	9	77423079	77648307	-1	225228	17.781	protein_coding	G protein subunit alpha 14 [Source:HGNC Symbol;Acc:HGNC:4382]
SERGEF	ENSG00000129158	-0.174705	0.376367	TRUE	FALSE	FALSE	a_NONE	26297	SERGEF	11	17788048	18013162	-1	225114	17.7803	protein_coding	secretion regulating guanine nucleotide exchange factor [Source:HGNC Symbol;Acc:HGNC:17499]
ALMS1	ENSG00000116127	-0.0838202	0.769492	TRUE	FALSE	FALSE	a_NONE	7840	ALMS1	2	73385758	73610793	1	225035	17.7798	protein_coding	ALMS1, centrosome and basal body associated protein [Source:HGNC Symbol;Acc:HGNC:428]
NDST3	ENSG00000164100	0.408574	0.210107	FALSE	FALSE	FALSE	a_NONE	9348	NDST3	4	118033618	118258648	1	225030	17.7798	protein_coding	N-deacetylase and N-sulfotransferase 3 [Source:HGNC Symbol;Acc:HGNC:7682]
EXOC6	ENSG00000138190	-0.154411	0.686744	TRUE	FALSE	FALSE	a_NONE	54536	EXOC6	10	92834713	93059493	1	224780	17.7782	protein_coding	exocyst complex component 6 [Source:HGNC Symbol;Acc:HGNC:23196]
IPO11	ENSG00000086200	0.299019	0.00638955	TRUE	FALSE	FALSE	a_NONE	51194	IPO11	5	62403972	62628582	1	224610	17.7771	protein_coding	importin 11 [Source:HGNC Symbol;Acc:HGNC:20628]
ANO6	ENSG00000177119	-0.122685	0.202089	TRUE	FALSE	FALSE	a_NONE	196527	ANO6	12	45215987	45440404	1	224417	17.7758	protein_coding	anoctamin 6 [Source:HGNC Symbol;Acc:HGNC:25240]
ANTXR2	ENSG00000163297	0.0811122	0.610789	TRUE	FALSE	FALSE	a_NONE	118429	ANTXR2	4	79901149	80125454	-1	224305	17.7751	protein_coding	anthrax toxin receptor 2 [Source:HGNC Symbol;Acc:HGNC:21732]
LMBR1	ENSG00000105983	0.633695	3.83e-18	TRUE	FALSE	FALSE	a_NONE	64327	LMBR1	7	156668946	156893230	-1	224284	17.775	protein_coding	limb development membrane protein 1 [Source:HGNC Symbol;Acc:HGNC:13243]
PTPN4	ENSG00000088179	-0.25029	0.0521034	TRUE	FALSE	FALSE	a_NONE	5775	PTPN4	2	119759631	119983818	1	224187	17.7743	protein_coding	protein tyrosine phosphatase, non-receptor type 4 [Source:HGNC Symbol;Acc:HGNC:9656]
GALNT2	ENSG00000143641	0.16877	0.151832	TRUE	FALSE	FALSE	a_NONE	2590	GALNT2	1	230057990	230282124	1	224134	17.774	protein_coding	polypeptide N-acetylgalactosaminyltransferase 2 [Source:HGNC Symbol;Acc:HGNC:4124]
EPB41L2	ENSG00000079819	-1.64688	0.0341028	FALSE	FALSE	FALSE	a_NONE	2037	EPB41L2	6	130839347	131063322	-1	223975	17.773	protein_coding	erythrocyte membrane protein band 4.1 like 2 [Source:HGNC Symbol;Acc:HGNC:3379]
RPS6KC1	ENSG00000136643	0.287496	0.0171239	TRUE	FALSE	FALSE	a_NONE	26750	RPS6KC1	1	213051233	213274773	1	223540	17.7702	protein_coding	ribosomal protein S6 kinase C1 [Source:HGNC Symbol;Acc:HGNC:10439]
SRBD1	ENSG00000068784	-0.619358	3.81e-08	TRUE	FALSE	FALSE	a_NONE	55133	SRBD1	2	45388680	45612165	-1	223485	17.7698	protein_coding	S1 RNA binding domain 1 [Source:HGNC Symbol;Acc:HGNC:25521]
TAOK3	ENSG00000135090	-0.282018	0.0967292	TRUE	FALSE	FALSE	a_NONE	51347	TAOK3	12	118149801	118372945	-1	223144	17.7676	protein_coding	TAO kinase 3 [Source:HGNC Symbol;Acc:HGNC:18133]
PRR16	ENSG00000184838	0.0183568	0.953437	TRUE	FALSE	FALSE	a_NONE	51334	PRR16	5	120464278	120687332	1	223054	17.767	protein_coding	proline rich 16 [Source:HGNC Symbol;Acc:HGNC:29654]
ANKRD11	ENSG00000167522	-0.254239	0.365622	TRUE	FALSE	FALSE	a_NONE	29123	ANKRD11	16	89267627	89490561	-1	222934	17.7663	protein_coding	ankyrin repeat domain 11 [Source:HGNC Symbol;Acc:HGNC:21316]
SH3D19	ENSG00000109686	0.174972	0.0890193	TRUE	FALSE	FALSE	a_NONE	152503	SH3D19	4	151102751	151325632	-1	222881	17.7659	protein_coding	SH3 domain containing 19 [Source:HGNC Symbol;Acc:HGNC:30418]
SHROOM4	ENSG00000158352	-0.831178	0.625777	FALSE	FALSE	FALSE	a_NONE	57477	SHROOM4	X	50591647	50814302	-1	222655	17.7645	protein_coding	shroom family member 4 [Source:HGNC Symbol;Acc:HGNC:29215]
LYST	ENSG00000143669	-0.616978	0.0414268	TRUE	FALSE	FALSE	a_NONE	1130	LYST	1	235661041	235883640	-1	222599	17.7641	protein_coding	lysosomal trafficd_KING regulator [Source:HGNC Symbol;Acc:HGNC:1968]
SCN8A	ENSG00000196876	0.227778	0.790422	TRUE	FALSE	FALSE	a_NONE	6334	SCN8A	12	51590266	51812864	1	222598	17.7641	protein_coding	sodium voltage-gated channel alpha subunit 8 [Source:HGNC Symbol;Acc:HGNC:10596]
AC079594.2	ENSG00000248710	2.0203	0.811609	FALSE	FALSE	FALSE	a_NONE	NA	AC079594.2	3	160227454	160449829	-1	222375	17.7626	protein_coding
DLGAP4	ENSG00000080845	-0.348101	0.00104187	TRUE	FALSE	FALSE	a_NONE	22839	DLGAP4	20	36306336	36528637	1	222301	17.7622	protein_coding	DLG associated protein 4 [Source:HGNC Symbol;Acc:HGNC:24476]
CACHD1	ENSG00000158966	0.0106051	0.94251	TRUE	FALSE	FALSE	a_NONE	57685	CACHD1	1	64470792	64693058	1	222266	17.7619	protein_coding	cache domain containing 1 [Source:HGNC Symbol;Acc:HGNC:29314]
HECTD4	ENSG00000173064	-0.392437	0.000311178	TRUE	FALSE	FALSE	a_NONE	283450	HECTD4	12	112160188	112382439	-1	222251	17.7618	protein_coding	HECT domain E3 ubiquitin protein ligase 4 [Source:HGNC Symbol;Acc:HGNC:26611]
CDH20	ENSG00000101542	-0.599978	0.673825	FALSE	FALSE	FALSE	a_NONE	28316	CDH20	18	61333582	61555773	1	222191	17.7614	protein_coding	cadherin 20 [Source:HGNC Symbol;Acc:HGNC:1760]
CLASP2	ENSG00000163539	-0.212764	0.0169056	TRUE	FALSE	FALSE	a_NONE	23122	CLASP2	3	33496245	33718356	-1	222111	17.7609	protein_coding	cytoplasmic linker associated protein 2 [Source:HGNC Symbol;Acc:HGNC:17078]
PLXNA2	ENSG00000076356	-4.45838	1.56e-122	TRUE	FALSE	FALSE	a_NONE	5362	PLXNA2	1	208022242	208244320	-1	222078	17.7607	protein_coding	plexin A2 [Source:HGNC Symbol;Acc:HGNC:9100]
MBNL1	ENSG00000152601	0.291481	0.00243	TRUE	FALSE	FALSE	a_NONE	4154	MBNL1	3	152243828	152465780	1	221952	17.7599	protein_coding	muscleblind like splicing regulator 1 [Source:HGNC Symbol;Acc:HGNC:6923]
MSH3	ENSG00000113318	-0.0783836	0.689442	TRUE	FALSE	FALSE	a_NONE	4437	MSH3	5	80654648	80876460	1	221812	17.759	protein_coding	mutS homolog 3 [Source:HGNC Symbol;Acc:HGNC:7326]
MYO5A	ENSG00000197535	-1.10484	1.16e-27	TRUE	FALSE	FALSE	a_NONE	4644	MYO5A	15	52307283	52529050	-1	221767	17.7587	protein_coding	myosin VA [Source:HGNC Symbol;Acc:HGNC:7602]
RBMS1	ENSG00000153250	-0.425223	6.55e-06	TRUE	FALSE	FALSE	a_NONE	5937	RBMS1	2	160272151	160493794	-1	221643	17.7579	protein_coding	RNA binding motif single stranded interacting protein 1 [Source:HGNC Symbol;Acc:HGNC:9907]
FAM19A4	ENSG00000163377	0.995674	0.0173633	FALSE	FALSE	FALSE	a_NONE	151647	FAM19A4	3	68731766	68953297	-1	221531	17.7571	protein_coding	family with sequence similarity 19 member A4, C-C motif chemokine like [Source:HGNC Symbol;Acc:HGNC:21591]
WWC2	ENSG00000151718	0.498548	2.2e-05	TRUE	FALSE	FALSE	a_NONE	80014	WWC2	4	183099293	183320777	1	221484	17.7568	protein_coding	WW and C2 domain containing 2 [Source:HGNC Symbol;Acc:HGNC:24148]
PPHLN1	ENSG00000134283	-0.109735	0.417496	TRUE	FALSE	FALSE	a_NONE	51535	PPHLN1	12	42238447	42459715	1	221268	17.7554	protein_coding	periphilin 1 [Source:HGNC Symbol;Acc:HGNC:19369]
OSBPL9	ENSG00000117859	0.13497	0.566359	TRUE	FALSE	FALSE	a_NONE	114883	OSBPL9	1	51577179	51798427	1	221248	17.7553	protein_coding	oxysterol binding protein like 9 [Source:HGNC Symbol;Acc:HGNC:16386]
CAV2	ENSG00000105971	-0.874328	0.63787	FALSE	FALSE	FALSE	a_NONE	858	CAV2	7	116287380	116508541	1	221161	17.7547	protein_coding	caveolin 2 [Source:HGNC Symbol;Acc:HGNC:1528]
SAMD3	ENSG00000164483	-2.64921	0.00548128	FALSE	FALSE	FALSE	a_NONE	154075	SAMD3	6	130144315	130365425	-1	221110	17.7544	protein_coding	sterile alpha motif domain containing 3 [Source:HGNC Symbol;Acc:HGNC:21574]
GRM3	ENSG00000198822	-0.531174	0.349811	FALSE	FALSE	FALSE	a_NONE	2913	GRM3	7	86643914	86864884	1	220970	17.7535	protein_coding	glutamate metabotropic receptor 3 [Source:HGNC Symbol;Acc:HGNC:4595]
LEPR	ENSG00000116678	1.63757	1.42e-69	TRUE	FALSE	FALSE	a_NONE	3953	LEPR	1	65420652	65641559	1	220907	17.7531	protein_coding	leptin receptor [Source:HGNC Symbol;Acc:HGNC:6554]
PTPN13	ENSG00000163629	-0.358442	0.105266	TRUE	FALSE	FALSE	a_NONE	5783	PTPN13	4	86594315	86815171	1	220856	17.7527	protein_coding	protein tyrosine phosphatase, non-receptor type 13 [Source:HGNC Symbol;Acc:HGNC:9646]
NDUFAF6	ENSG00000156170	-0.0030831	0.993787	TRUE	FALSE	FALSE	a_NONE	137682	NDUFAF6	8	94895767	95116455	1	220688	17.7516	protein_coding	NADH:ubiquinone oxidoreductase complex assembly factor 6 [Source:HGNC Symbol;Acc:HGNC:28625]
ME1	ENSG00000065833	-0.560218	1.58e-10	TRUE	FALSE	FALSE	a_NONE	4199	ME1	6	83210389	83431071	-1	220682	17.7516	protein_coding	malic enzyme 1 [Source:HGNC Symbol;Acc:HGNC:6983]
LEKR1	ENSG00000197980	2.00152	0.0143287	FALSE	FALSE	FALSE	a_NONE	389170	LEKR1	3	156825481	157046129	1	220648	17.7514	protein_coding	leucine, glutamate and lysine rich 1 [Source:HGNC Symbol;Acc:HGNC:33765]
PBX3	ENSG00000167081	-0.558217	9.74e-20	TRUE	FALSE	FALSE	a_NONE	5090	PBX3	9	125747345	125967377	1	220032	17.7474	protein_coding	PBX homeobox 3 [Source:HGNC Symbol;Acc:HGNC:8634]
SEPT9	ENSG00000184640	-0.29253	0.00383722	TRUE	FALSE	FALSE	a_NONE	10801	SEPT9	17	77280569	77500596	1	220027	17.7473	protein_coding	septin 9 [Source:HGNC Symbol;Acc:HGNC:7323]
CCDC141	ENSG00000163492	0.240359	0.705431	FALSE	FALSE	FALSE	a_NONE	285025	CCDC141	2	178830269	179050086	-1	219817	17.7459	protein_coding	coiled-coil domain containing 141 [Source:HGNC Symbol;Acc:HGNC:26821]
MED27	ENSG00000160563	-0.285794	0.00098432	TRUE	FALSE	FALSE	a_NONE	9442	MED27	9	131860107	132079908	-1	219801	17.7458	protein_coding	mediator complex subunit 27 [Source:HGNC Symbol;Acc:HGNC:2377]
NEK1	ENSG00000137601	-0.200036	0.166763	TRUE	FALSE	FALSE	a_NONE	4750	NEK1	4	169392857	169612629	-1	219772	17.7456	protein_coding	NIMA related kinase 1 [Source:HGNC Symbol;Acc:HGNC:7744]
CSRNP3	ENSG00000178662	0.0797176	0.727791	TRUE	FALSE	FALSE	a_NONE	80034	CSRNP3	2	165469647	165689407	1	219760	17.7456	protein_coding	cysteine and serine rich nuclear protein 3 [Source:HGNC Symbol;Acc:HGNC:30729]
KLHL13	ENSG00000003096	0.52197	3.29e-12	TRUE	FALSE	FALSE	a_NONE	90293	KLHL13	X	117897813	118117340	-1	219527	17.744	protein_coding	kelch like family member 13 [Source:HGNC Symbol;Acc:HGNC:22931]
WWTR1	ENSG00000018408	2.91668	3.63e-15	FALSE	FALSE	FALSE	a_NONE	25937	WWTR1	3	149517235	149736714	-1	219479	17.7437	protein_coding	WW domain containing transcription regulator 1 [Source:HGNC Symbol;Acc:HGNC:24042]
PDE8B	ENSG00000113231	-0.490282	1.37e-05	FALSE	FALSE	FALSE	a_NONE	8622	PDE8B	5	77210449	77429807	1	219358	17.7429	protein_coding	phosphodiesterase 8B [Source:HGNC Symbol;Acc:HGNC:8794]
TCERG1L	ENSG00000176769	-4.20259	0.000404239	FALSE	FALSE	FALSE	a_NONE	256536	TCERG1L	10	131092391	131311721	-1	219330	17.7427	protein_coding	transcription elongation regulator 1 like [Source:HGNC Symbol;Acc:HGNC:23533]
MLLT10	ENSG00000078403	0.0603336	0.860535	TRUE	FALSE	FALSE	a_NONE	8028	MLLT10	10	21524675	21743630	1	218955	17.7403	protein_coding	MLLT10, histone lysine methyltransferase DOT1L cofactor [Source:HGNC Symbol;Acc:HGNC:16063]
ATP11C	ENSG00000101974	-0.0912349	0.705777	TRUE	FALSE	FALSE	a_NONE	286410	ATP11C	X	139726346	139945276	-1	218930	17.7401	protein_coding	ATPase phospholipid transporting 11C [Source:HGNC Symbol;Acc:HGNC:13554]
PHEX	ENSG00000102174	-1.36124	0.170881	FALSE	FALSE	FALSE	a_NONE	5251	PHEX	X	22032441	22251310	1	218869	17.7397	protein_coding	phosphate regulating endopeptidase homolog X-linked [Source:HGNC Symbol;Acc:HGNC:8918]
KCND3	ENSG00000171385	-0.96669	0.462591	FALSE	FALSE	FALSE	a_NONE	3752	KCND3	1	111770662	111989155	-1	218493	17.7372	protein_coding	potassium voltage-gated channel subfamily D member 3 [Source:HGNC Symbol;Acc:HGNC:6239]
DAB2IP	ENSG00000136848	-0.338088	0.034586	TRUE	FALSE	FALSE	a_NONE	153090	DAB2IP	9	121567057	121785530	1	218473	17.7371	protein_coding	DAB2 interacting protein [Source:HGNC Symbol;Acc:HGNC:17294]
ST5	ENSG00000166444	-0.129469	0.633653	TRUE	FALSE	FALSE	a_NONE	6764	ST5	11	8693351	8910951	-1	217600	17.7313	protein_coding	suppression of tumorigenicity 5 [Source:HGNC Symbol;Acc:HGNC:11350]
PCDHA2	ENSG00000204969	-0.121258	0.693344	FALSE	FALSE	FALSE	a_NONE	56146	PCDHA2	5	140794852	141012344	1	217492	17.7306	protein_coding	protocadherin alpha 2 [Source:HGNC Symbol;Acc:HGNC:8668]
CRADD	ENSG00000169372	-0.496219	0.000245212	TRUE	FALSE	FALSE	a_NONE	8738	CRADD	12	93677375	93894840	1	217465	17.7304	protein_coding	CASP2 and RIPK1 domain containing adaptor with death domain [Source:HGNC Symbol;Acc:HGNC:2340]
TCF7L2	ENSG00000148737	0.601311	0.166135	TRUE	FALSE	FALSE	a_NONE	6934	TCF7L2	10	112950250	113167678	1	217428	17.7302	protein_coding	transcription factor 7 like 2 [Source:HGNC Symbol;Acc:HGNC:11641]
TNRC6A	ENSG00000090905	-0.3306	0.0348294	TRUE	FALSE	FALSE	a_NONE	27327	TNRC6A	16	24610209	24827632	1	217423	17.7301	protein_coding	trinucleotide repeat containing 6A [Source:HGNC Symbol;Acc:HGNC:11969]
DGKH	ENSG00000102780	0.369065	0.576786	TRUE	FALSE	FALSE	a_NONE	160851	DGKH	13	42040036	42256578	1	216542	17.7243	protein_coding	diacylglycerol kinase eta [Source:HGNC Symbol;Acc:HGNC:2854]
GFRA1	ENSG00000151892	-1.20473	0.000313885	FALSE	FALSE	FALSE	a_NONE	2674	GFRA1	10	116056925	116273467	-1	216542	17.7243	protein_coding	GDNF family receptor alpha 1 [Source:HGNC Symbol;Acc:HGNC:4243]
ADGB	ENSG00000118492	-0.36699	0.824665	FALSE	FALSE	FALSE	a_NONE	79747	ADGB	6	146598965	146815462	1	216497	17.724	protein_coding	androglobin [Source:HGNC Symbol;Acc:HGNC:21212]
CHD6	ENSG00000124177	0.0286074	0.915585	TRUE	FALSE	FALSE	a_NONE	84181	CHD6	20	41402101	41618494	-1	216393	17.7233	protein_coding	chromodomain helicase DNA binding protein 6 [Source:HGNC Symbol;Acc:HGNC:19057]
MRPL33	ENSG00000243147	-0.734277	3.16e-08	TRUE	FALSE	FALSE	a_NONE	9553	MRPL33	2	27771717	27988087	1	216370	17.7231	protein_coding	mitochondrial ribosomal protein L33 [Source:HGNC Symbol;Acc:HGNC:14487]
PDLIM5	ENSG00000163110	0.376729	2.35e-06	TRUE	FALSE	FALSE	a_NONE	10611	PDLIM5	4	94451857	94668227	1	216370	17.7231	protein_coding	PDZ and LIM domain 5 [Source:HGNC Symbol;Acc:HGNC:17468]
AAK1	ENSG00000115977	-0.425292	1.19e-05	TRUE	FALSE	FALSE	a_NONE	22848	AAK1	2	69457997	69674349	-1	216352	17.723	protein_coding	AP2 associated kinase 1 [Source:HGNC Symbol;Acc:HGNC:19679]
HIPK2	ENSG00000064393	0.248814	0.000157544	TRUE	FALSE	FALSE	a_NONE	28996	HIPK2	7	139561570	139777778	-1	216208	17.7221	protein_coding	homeodomain interacting protein kinase 2 [Source:HGNC Symbol;Acc:HGNC:14402]
KLHL32	ENSG00000186231	-0.795437	0.0791838	FALSE	FALSE	FALSE	a_NONE	114792	KLHL32	6	96924620	97140754	1	216134	17.7216	protein_coding	kelch like family member 32 [Source:HGNC Symbol;Acc:HGNC:21221]
BRINP1	ENSG00000078725	-1.2586	8.68e-06	FALSE	FALSE	FALSE	a_NONE	1620	BRINP1	9	119153458	119369467	-1	216009	17.7207	protein_coding	BMP/retinoic acid inducible neural specific 1 [Source:HGNC Symbol;Acc:HGNC:2687]
CNTNAP3	ENSG00000106714	0.112108	0.919138	FALSE	FALSE	FALSE	a_NONE	79937	CNTNAP3	9	39072767	39288315	-1	215548	17.7176	protein_coding	contactin associated protein like 3 [Source:HGNC Symbol;Acc:HGNC:13834]
SLC25A12	ENSG00000115840	0.447183	0.0109443	TRUE	FALSE	FALSE	a_NONE	8604	SLC25A12	2	171784370	171999859	-1	215489	17.7173	protein_coding	solute carrier family 25 member 12 [Source:HGNC Symbol;Acc:HGNC:10982]
LINC02210-CRHR1	ENSG00000263715	-1.81536	0.673189	FALSE	FALSE	FALSE	a_NONE	104909134	LINC02210-CRHR1	17	45620344	45835826	1	215482	17.7172	protein_coding	LINC02210-CRHR1 readthrough [Source:HGNC Symbol;Acc:HGNC:51483]
RNF103-CHMP3	ENSG00000249884	-2.07277	0.134162	FALSE	FALSE	FALSE	a_NONE	100526767	RNF103-CHMP3	2	86505668	86721122	-1	215454	17.717	protein_coding	RNF103-CHMP3 readthrough [Source:HGNC Symbol;Acc:HGNC:38847]
TPST1	ENSG00000169902	-0.022835	0.915585	TRUE	FALSE	FALSE	a_NONE	8460	TPST1	7	66205199	66420543	1	215344	17.7163	protein_coding	tyrosylprotein sulfotransferase 1 [Source:HGNC Symbol;Acc:HGNC:12020]
VGLL4	ENSG00000144560	-0.0325813	0.889773	TRUE	FALSE	FALSE	a_NONE	9686	VGLL4	3	11556070	11771350	-1	215280	17.7159	protein_coding	vestigial like family member 4 [Source:HGNC Symbol;Acc:HGNC:28966]
SPTBN1	ENSG00000115306	-0.517335	4.76e-29	TRUE	FALSE	FALSE	a_NONE	6711	SPTBN1	2	54456285	54671445	1	215160	17.7151	protein_coding	spectrin beta, non-erythrocytic 1 [Source:HGNC Symbol;Acc:HGNC:11275]
SCMH1	ENSG00000010803	-0.088986	0.64575	TRUE	FALSE	FALSE	a_NONE	22955	SCMH1	1	41027200	41242154	-1	214954	17.7137	protein_coding	sex comb on midleg homolog 1 (Drosophila) [Source:HGNC Symbol;Acc:HGNC:19003]
SGIP1	ENSG00000118473	-1.79417	1.57e-120	TRUE	FALSE	FALSE	a_NONE	84251	SGIP1	1	66533383	66748299	1	214916	17.7134	protein_coding	SH3 domain GRB2 like endophilin interacting protein 1 [Source:HGNC Symbol;Acc:HGNC:25412]
FBXW7	ENSG00000109670	0.17595	0.409965	TRUE	FALSE	FALSE	a_NONE	55294	FBXW7	4	152321259	152536101	-1	214842	17.7129	protein_coding	F-box and WD repeat domain containing 7 [Source:HGNC Symbol;Acc:HGNC:16712]
SVEP1	ENSG00000165124	-0.344644	0.796525	FALSE	FALSE	FALSE	a_NONE	79987	SVEP1	9	110365251	110579880	-1	214629	17.7115	protein_coding	sushi, von Willebrand factor type A, EGF and pentraxin domain containing 1 [Source:HGNC Symbol;Acc:HGNC:15985]
AHI1	ENSG00000135541	0.453059	0.0179088	TRUE	FALSE	FALSE	a_NONE	54806	AHI1	6	135283532	135497776	-1	214244	17.7089	protein_coding	Abelson helper integration site 1 [Source:HGNC Symbol;Acc:HGNC:21575]
SEZ6L	ENSG00000100095	-6.72078	0	TRUE	FALSE	FALSE	a_NONE	23544	SEZ6L	22	26169474	26383597	1	214123	17.7081	protein_coding	seizure related 6 homolog like [Source:HGNC Symbol;Acc:HGNC:10763]
CBLB	ENSG00000114423	-0.0785003	0.653091	TRUE	FALSE	FALSE	a_NONE	868	CBLB	3	105655461	105869552	-1	214091	17.7079	protein_coding	Cbl proto-oncogene B [Source:HGNC Symbol;Acc:HGNC:1542]
ASPH	ENSG00000198363	0.685046	1.44e-13	TRUE	FALSE	FALSE	a_NONE	444	ASPH	8	61500556	61714640	-1	214084	17.7078	protein_coding	aspartate beta-hydroxylase [Source:HGNC Symbol;Acc:HGNC:757]
OSBP2	ENSG00000184792	-0.211082	0.218837	TRUE	FALSE	FALSE	a_NONE	23762	OSBP2	22	30693782	30907824	1	214042	17.7075	protein_coding	oxysterol binding protein 2 [Source:HGNC Symbol;Acc:HGNC:8504]
ZSWIM6	ENSG00000130449	-0.367837	3.42e-14	TRUE	FALSE	FALSE	a_NONE	57688	ZSWIM6	5	61332273	61546170	1	213897	17.7066	protein_coding	zinc finger SWIM-type containing 6 [Source:HGNC Symbol;Acc:HGNC:29316]
TSPEAR	ENSG00000175894	0.296905	0.128379	FALSE	FALSE	FALSE	a_NONE	54084	TSPEAR	21	44497892	44711580	-1	213688	17.7051	protein_coding	thrombospondin type laminin G domain and EAR repeats [Source:HGNC Symbol;Acc:HGNC:1268]
STEAP1B	ENSG00000105889	-0.300553	0.867966	FALSE	FALSE	FALSE	a_NONE	256227	STEAP1B	7	22419444	22632925	-1	213481	17.7037	protein_coding	STEAP family member 1B [Source:HGNC Symbol;Acc:HGNC:41907]
INTS12	ENSG00000138785	0.0968492	0.385862	TRUE	FALSE	FALSE	a_NONE	57117	INTS12	4	105682627	105895986	-1	213359	17.7029	protein_coding	integrator complex subunit 12 [Source:HGNC Symbol;Acc:HGNC:25067]
SMARCA2	ENSG00000080503	1.96674	5.41e-28	TRUE	FALSE	FALSE	a_NONE	6595	SMARCA2	9	1980290	2193624	1	213334	17.7028	protein_coding	SWI/SNF related, matrix associated, actin dependent regulator of chromatin, subfamily a, member 2 [Source:HGNC Symbol;Acc:HGNC:11098]
FYN	ENSG00000010810	-0.625568	1.81e-28	TRUE	FALSE	FALSE	a_NONE	2534	FYN	6	111660332	111873452	-1	213120	17.7013	protein_coding	FYN proto-oncogene, Src family tyrosine kinase [Source:HGNC Symbol;Acc:HGNC:4037]
VPS53	ENSG00000141252	-0.133307	0.507724	TRUE	FALSE	FALSE	a_NONE	55275	VPS53	17	508668	721717	-1	213049	17.7008	protein_coding	VPS53, GARP complex subunit [Source:HGNC Symbol;Acc:HGNC:25608]
CHL1	ENSG00000134121	1.15731	0.0604566	FALSE	FALSE	FALSE	a_NONE	10752	CHL1	3	196596	409417	1	212821	17.6993	protein_coding	cell adhesion molecule L1 like [Source:HGNC Symbol;Acc:HGNC:1939]
RPS6KA5	ENSG00000100784	0.448364	0.172516	TRUE	FALSE	FALSE	a_NONE	9252	RPS6KA5	14	90847862	91060636	-1	212774	17.699	protein_coding	ribosomal protein S6 kinase A5 [Source:HGNC Symbol;Acc:HGNC:10434]
PRMT8	ENSG00000111218	-2.55974	0.087211	FALSE	FALSE	FALSE	a_NONE	56341	PRMT8	12	3381349	3593973	1	212624	17.6979	protein_coding	protein arginine methyltransferase 8 [Source:HGNC Symbol;Acc:HGNC:5188]
GALK2	ENSG00000156958	-0.184466	0.414162	TRUE	FALSE	FALSE	a_NONE	2585	GALK2	15	49155656	49367869	1	212213	17.6952	protein_coding	galactokinase 2 [Source:HGNC Symbol;Acc:HGNC:4119]
MEIS2	ENSG00000134138	-0.231825	7.98e-09	TRUE	FALSE	FALSE	a_NONE	4212	MEIS2	15	36889204	37101299	-1	212095	17.6944	protein_coding	Meis homeobox 2 [Source:HGNC Symbol;Acc:HGNC:7001]
TRAK1	ENSG00000182606	-0.357527	0.000142007	TRUE	FALSE	FALSE	a_NONE	22906	TRAK1	3	42013802	42225889	1	212087	17.6943	protein_coding	trafficd_KING kinesin protein 1 [Source:HGNC Symbol;Acc:HGNC:29947]
ZNF438	ENSG00000183621	0.183635	0.539442	FALSE	FALSE	FALSE	a_NONE	220929	ZNF438	10	30820207	31031937	-1	211730	17.6919	protein_coding	zinc finger protein 438 [Source:HGNC Symbol;Acc:HGNC:21029]
SPIRE1	ENSG00000134278	-0.511518	0.000144321	TRUE	FALSE	FALSE	a_NONE	56907	SPIRE1	18	12446512	12658134	-1	211622	17.6911	protein_coding	spire type actin nucleation factor 1 [Source:HGNC Symbol;Acc:HGNC:30622]
AOAH	ENSG00000136250	-0.244188	0.911061	FALSE	FALSE	FALSE	a_NONE	313	AOAH	7	36512949	36724549	-1	211600	17.691	protein_coding	acyloxyacyl hydrolase [Source:HGNC Symbol;Acc:HGNC:548]
NBEAL1	ENSG00000144426	0.487019	0.233012	FALSE	FALSE	FALSE	a_NONE	65065	NBEAL1	2	203014879	203226378	1	211499	17.6903	protein_coding	neurobeachin like 1 [Source:HGNC Symbol;Acc:HGNC:20681]
DAPK1	ENSG00000196730	-0.69476	0.00195019	TRUE	FALSE	FALSE	a_NONE	1612	DAPK1	9	87497228	87708633	1	211405	17.6896	protein_coding	death associated protein kinase 1 [Source:HGNC Symbol;Acc:HGNC:2674]
DMXL1	ENSG00000172869	0.0407084	0.895684	TRUE	FALSE	FALSE	a_NONE	1657	DMXL1	5	119037772	119249138	1	211366	17.6894	protein_coding	Dmx like 1 [Source:HGNC Symbol;Acc:HGNC:2937]
ZEB1	ENSG00000148516	-0.519112	1.45e-11	TRUE	FALSE	FALSE	a_NONE	6935	ZEB1	10	31318495	31529814	1	211319	17.6891	protein_coding	zinc finger E-box binding homeobox 1 [Source:HGNC Symbol;Acc:HGNC:11642]
PCDHA3	ENSG00000255408	-0.0113232	0.982563	FALSE	FALSE	FALSE	a_NONE	56145	PCDHA3	5	140801028	141012344	1	211316	17.689	protein_coding	protocadherin alpha 3 [Source:HGNC Symbol;Acc:HGNC:8669]
RAPGEF6	ENSG00000158987	0.0173692	0.992528	TRUE	FALSE	FALSE	a_NONE	51735	RAPGEF6	5	131423921	131635236	-1	211315	17.689	protein_coding	Rap guanine nucleotide exchange factor 6 [Source:HGNC Symbol;Acc:HGNC:20655]
BASP1	ENSG00000176788	-3.6071	6.8e-242	TRUE	FALSE	FALSE	a_NONE	10409	BASP1	5	17065598	17276843	1	211245	17.6886	protein_coding	brain abundant membrane attached signal protein 1 [Source:HGNC Symbol;Acc:HGNC:957]
CRYBG1	ENSG00000112297	-0.0261496	0.98058	FALSE	FALSE	FALSE	a_NONE	202	CRYBG1	6	106360808	106571978	1	211170	17.688	protein_coding	crystallin beta-gamma domain containing 1 [Source:HGNC Symbol;Acc:HGNC:356]
HERC2	ENSG00000128731	-0.609204	1.21e-07	TRUE	FALSE	FALSE	a_NONE	8924	HERC2	15	28111040	28322152	-1	211112	17.6876	protein_coding	HECT and RLD domain containing E3 ubiquitin protein ligase 2 [Source:HGNC Symbol;Acc:HGNC:4868]
CYP7B1	ENSG00000172817	0.852175	1.74e-10	TRUE	FALSE	FALSE	a_NONE	9420	CYP7B1	8	64587763	64798761	-1	210998	17.6869	protein_coding	cytochrome P450 family 7 subfamily B member 1 [Source:HGNC Symbol;Acc:HGNC:2652]
PDGFC	ENSG00000145431	-1.93922	8.82e-07	FALSE	FALSE	FALSE	a_NONE	56034	PDGFC	4	156760454	156971394	-1	210940	17.6865	protein_coding	platelet derived growth factor C [Source:HGNC Symbol;Acc:HGNC:8801]
RGS5	ENSG00000143248	-0.431275	4.29e-14	TRUE	FALSE	FALSE	a_NONE	8490	RGS5	1	163111121	163321791	-1	210670	17.6846	protein_coding	regulator of G protein signaling 5 [Source:HGNC Symbol;Acc:HGNC:10001]
EPHB2	ENSG00000133216	-0.846801	6.42e-09	TRUE	FALSE	FALSE	a_NONE	2048	EPHB2	1	22710839	22921500	1	210661	17.6846	protein_coding	EPH receptor B2 [Source:HGNC Symbol;Acc:HGNC:3393]
C10orf76	ENSG00000120029	-0.296113	0.137623	TRUE	FALSE	FALSE	a_NONE	79591	C10orf76	10	101845599	102056193	-1	210594	17.6841	protein_coding	chromosome 10 open reading frame 76 [Source:HGNC Symbol;Acc:HGNC:25788]
SYNPO2	ENSG00000172403	-0.198164	8.42e-05	TRUE	FALSE	FALSE	a_NONE	171024	SYNPO2	4	118850688	119061247	1	210559	17.6839	protein_coding	synaptopodin 2 [Source:HGNC Symbol;Acc:HGNC:17732]
PLD1	ENSG00000075651	1.94829	0.00781517	FALSE	FALSE	FALSE	a_NONE	5337	PLD1	3	171600405	171810950	-1	210545	17.6838	protein_coding	phospholipase D1 [Source:HGNC Symbol;Acc:HGNC:9067]
KIAA1109	ENSG00000138688	0.149613	0.443682	TRUE	FALSE	FALSE	a_NONE	84162	KIAA1109	4	122152333	122362758	1	210425	17.6829	protein_coding	KIAA1109 [Source:HGNC Symbol;Acc:HGNC:26953]
ARHGEF4	ENSG00000136002	0.217155	0.564597	TRUE	FALSE	FALSE	a_NONE	50649	ARHGEF4	2	130836916	131047263	1	210347	17.6824	protein_coding	Rho guanine nucleotide exchange factor 4 [Source:HGNC Symbol;Acc:HGNC:684]
CRB1	ENSG00000134376	-0.262473	0.429619	TRUE	FALSE	FALSE	a_NONE	23418	CRB1	1	197268204	197478455	1	210251	17.6818	protein_coding	crumbs 1, cell polarity complex component [Source:HGNC Symbol;Acc:HGNC:2343]
ARHGAP22	ENSG00000128805	-0.961828	5.85e-08	TRUE	FALSE	FALSE	a_NONE	58504	ARHGAP22	10	48446034	48656265	-1	210231	17.6816	protein_coding	Rho GTPase activating protein 22 [Source:HGNC Symbol;Acc:HGNC:30320]
ALCAM	ENSG00000170017	0.684101	5.83e-23	TRUE	FALSE	FALSE	a_NONE	214	ALCAM	3	105366909	105576900	1	209991	17.68	protein_coding	activated leukocyte cell adhesion molecule [Source:HGNC Symbol;Acc:HGNC:400]
FAM110B	ENSG00000169122	-0.0270754	0.974486	TRUE	FALSE	FALSE	a_NONE	90362	FAM110B	8	57994509	58204279	1	209770	17.6784	protein_coding	family with sequence similarity 110 member B [Source:HGNC Symbol;Acc:HGNC:28587]
ABCB1	ENSG00000085563	-0.46226	7.55e-10	TRUE	FALSE	FALSE	a_NONE	5243	ABCB1	7	87503633	87713323	-1	209690	17.6779	protein_coding	ATP binding cassette subfamily B member 1 [Source:HGNC Symbol;Acc:HGNC:40]
MSRB3	ENSG00000174099	-0.23779	0.401328	FALSE	FALSE	FALSE	a_NONE	253827	MSRB3	12	65278643	65488244	1	209601	17.6773	protein_coding	methionine sulfoxide reductase B3 [Source:HGNC Symbol;Acc:HGNC:27375]
VPS41	ENSG00000006715	0.310691	0.0104627	TRUE	FALSE	FALSE	a_NONE	27072	VPS41	7	38722963	38932394	-1	209431	17.6761	protein_coding	VPS41, HOPS complex subunit [Source:HGNC Symbol;Acc:HGNC:12713]
TSPAN9	ENSG00000011105	-0.187389	0.371107	TRUE	FALSE	FALSE	a_NONE	10867	TSPAN9	12	3077355	3286564	1	209209	17.6746	protein_coding	tetraspanin 9 [Source:HGNC Symbol;Acc:HGNC:21640]
ARSB	ENSG00000113273	-0.227979	0.163596	TRUE	FALSE	FALSE	a_NONE	411	ARSB	5	78777209	78986087	-1	208878	17.6723	protein_coding	arylsulfatase B [Source:HGNC Symbol;Acc:HGNC:714]
DENND5B	ENSG00000170456	-0.373396	6.46e-05	TRUE	FALSE	FALSE	a_NONE	160518	DENND5B	12	31382223	31591097	-1	208874	17.6723	protein_coding	DENN domain containing 5B [Source:HGNC Symbol;Acc:HGNC:28338]
TBL1XR1	ENSG00000177565	0.281109	0.255034	TRUE	FALSE	FALSE	a_NONE	79718	TBL1XR1	3	177019340	177228000	-1	208660	17.6708	protein_coding	transducin beta like 1 X-linked receptor 1 [Source:HGNC Symbol;Acc:HGNC:29529]
MAP7	ENSG00000135525	-0.640526	2.38e-09	TRUE	FALSE	FALSE	a_NONE	9053	MAP7	6	136342281	136550819	-1	208538	17.67	protein_coding	microtubule associated protein 7 [Source:HGNC Symbol;Acc:HGNC:6869]
OSBPL6	ENSG00000079156	-1.11213	5.9e-13	TRUE	FALSE	FALSE	a_NONE	114880	OSBPL6	2	178194481	178402891	1	208410	17.6691	protein_coding	oxysterol binding protein like 6 [Source:HGNC Symbol;Acc:HGNC:16388]
SRGAP2B	ENSG00000196369	-0.314603	0.0795345	TRUE	FALSE	FALSE	a_NONE	647135	SRGAP2B	1	144887265	145095528	-1	208263	17.668	protein_coding	SLIT-ROBO Rho GTPase activating protein 2B [Source:HGNC Symbol;Acc:HGNC:35237]
VPS13C	ENSG00000129003	-0.565222	0.000139738	TRUE	FALSE	FALSE	a_NONE	54832	VPS13C	15	61852389	62060473	-1	208084	17.6668	protein_coding	vacuolar protein sorting 13 homolog C [Source:HGNC Symbol;Acc:HGNC:23594]
OSBPL8	ENSG00000091039	-0.0621056	0.704772	TRUE	FALSE	FALSE	a_NONE	114882	OSBPL8	12	76351797	76559809	-1	208012	17.6663	protein_coding	oxysterol binding protein like 8 [Source:HGNC Symbol;Acc:HGNC:16396]
SRGAP2C	ENSG00000171943	0.205078	0.449191	TRUE	FALSE	FALSE	a_NONE	653464	SRGAP2C	1	121184810	121392822	1	208012	17.6663	protein_coding	SLIT-ROBO Rho GTPase activating protein 2C [Source:HGNC Symbol;Acc:HGNC:30584]
EXOC2	ENSG00000112685	0.131191	0.238773	TRUE	FALSE	FALSE	a_NONE	55770	EXOC2	6	485133	693111	-1	207978	17.6661	protein_coding	exocyst complex component 2 [Source:HGNC Symbol;Acc:HGNC:24968]
PCNX1	ENSG00000100731	0.108709	0.462938	TRUE	FALSE	FALSE	a_NONE	22990	PCNX1	14	70907405	71115382	1	207977	17.6661	protein_coding	pecanex homolog 1 [Source:HGNC Symbol;Acc:HGNC:19740]
NDUFAF2	ENSG00000164182	-0.00327459	0.992471	TRUE	FALSE	FALSE	a_NONE	91942	NDUFAF2	5	60945129	61153037	1	207908	17.6656	protein_coding	NADH:ubiquinone oxidoreductase complex assembly factor 2 [Source:HGNC Symbol;Acc:HGNC:28086]
LINGO1	ENSG00000169783	-3.89138	2.68e-62	TRUE	FALSE	FALSE	a_NONE	84894	LINGO1	15	77613027	77820900	-1	207873	17.6653	protein_coding	leucine rich repeat and Ig domain containing 1 [Source:HGNC Symbol;Acc:HGNC:21205]
RBM47	ENSG00000163694	1.36899	0.486988	FALSE	FALSE	FALSE	a_NONE	54502	RBM47	4	40423267	40630875	-1	207608	17.6635	protein_coding	RNA binding motif protein 47 [Source:HGNC Symbol;Acc:HGNC:30358]
ANKUB1	ENSG00000206199	1.40603	0.299027	FALSE	FALSE	FALSE	a_NONE	389161	ANKUB1	3	149761100	149968385	-1	207285	17.6613	protein_coding	ankyrin repeat and ubiquitin domain containing 1 [Source:HGNC Symbol;Acc:HGNC:29642]
COL4A2	ENSG00000134871	-0.0834681	0.684267	TRUE	FALSE	FALSE	a_NONE	1284	COL4A2	13	110305812	110513027	1	207215	17.6608	protein_coding	collagen type IV alpha 2 chain [Source:HGNC Symbol;Acc:HGNC:2203]
CCDC146	ENSG00000135205	0.700086	0.0186319	FALSE	FALSE	FALSE	a_NONE	57639	CCDC146	7	77122434	77329533	1	207099	17.66	protein_coding	coiled-coil domain containing 146 [Source:HGNC Symbol;Acc:HGNC:29296]
KAT6B	ENSG00000156650	0.404874	2.96e-06	TRUE	FALSE	FALSE	a_NONE	23522	KAT6B	10	74825582	75032622	1	207040	17.6595	protein_coding	lysine acetyltransferase 6B [Source:HGNC Symbol;Acc:HGNC:17582]
ABTB2	ENSG00000166016	0.950416	2.38e-07	FALSE	FALSE	FALSE	a_NONE	25841	ABTB2	11	34150988	34358008	-1	207020	17.6594	protein_coding	ankyrin repeat and BTB domain containing 2 [Source:HGNC Symbol;Acc:HGNC:23842]
ABCA12	ENSG00000144452	-0.691665	2.84e-13	TRUE	FALSE	FALSE	a_NONE	26154	ABCA12	2	214931542	215138428	-1	206886	17.6585	protein_coding	ATP binding cassette subfamily A member 12 [Source:HGNC Symbol;Acc:HGNC:14637]
EGFLAM	ENSG00000164318	-5.36657	3.6e-05	FALSE	FALSE	FALSE	a_NONE	133584	EGFLAM	5	38258409	38465021	1	206612	17.6566	protein_coding	EGF like, fibronectin type III and laminin G domains [Source:HGNC Symbol;Acc:HGNC:26810]
REPS2	ENSG00000169891	0.831861	0.0244895	FALSE	FALSE	FALSE	a_NONE	9185	REPS2	X	16946691	17153280	1	206589	17.6564	protein_coding	RALBP1 associated Eps domain containing 2 [Source:HGNC Symbol;Acc:HGNC:9963]
POU2F1	ENSG00000143190	-0.365257	0.00543157	TRUE	FALSE	FALSE	a_NONE	5451	POU2F1	1	167220829	167427345	1	206516	17.6559	protein_coding	POU class 2 homeobox 1 [Source:HGNC Symbol;Acc:HGNC:9212]
CDYL2	ENSG00000166446	-1.00286	0.463327	FALSE	FALSE	FALSE	a_NONE	124359	CDYL2	16	80597906	80804329	-1	206423	17.6552	protein_coding	chromodomain Y like 2 [Source:HGNC Symbol;Acc:HGNC:23030]
RFX2	ENSG00000087903	0.590599	0.000394288	TRUE	FALSE	FALSE	a_NONE	5990	RFX2	19	5993164	6199572	-1	206408	17.6551	protein_coding	regulatory factor X2 [Source:HGNC Symbol;Acc:HGNC:9983]
ITGA8	ENSG00000077943	-0.0662005	0.982242	FALSE	FALSE	FALSE	a_NONE	8516	ITGA8	10	15513949	15720125	-1	206176	17.6535	protein_coding	integrin subunit alpha 8 [Source:HGNC Symbol;Acc:HGNC:6144]
MAP3K13	ENSG00000073803	-0.203652	0.128567	TRUE	FALSE	FALSE	a_NONE	9175	MAP3K13	3	185282941	185489097	1	206156	17.6534	protein_coding	mitogen-activated protein kinase kinase kinase 13 [Source:HGNC Symbol;Acc:HGNC:6852]
AFF1	ENSG00000172493	-0.186394	0.295004	TRUE	FALSE	FALSE	a_NONE	4299	AFF1	4	86935002	87141054	1	206052	17.6526	protein_coding	AF4/FMR2 family member 1 [Source:HGNC Symbol;Acc:HGNC:7135]
CHN1	ENSG00000128656	-0.271319	0.0198044	TRUE	FALSE	FALSE	a_NONE	1123	CHN1	2	174799363	175005369	-1	206006	17.6523	protein_coding	chimerin 1 [Source:HGNC Symbol;Acc:HGNC:1943]
CDK19	ENSG00000155111	-0.340583	0.00435066	TRUE	FALSE	FALSE	a_NONE	23097	CDK19	6	110609978	110815958	-1	205980	17.6521	protein_coding	cyclin dependent kinase 19 [Source:HGNC Symbol;Acc:HGNC:19338]
TSPAN18	ENSG00000157570	-0.780728	5.13e-28	TRUE	FALSE	FALSE	a_NONE	90139	TSPAN18	11	44726465	44932421	1	205956	17.652	protein_coding	tetraspanin 18 [Source:HGNC Symbol;Acc:HGNC:20660]
HIP1	ENSG00000127946	-0.434833	6.15e-20	TRUE	FALSE	FALSE	a_NONE	3092	HIP1	7	75533300	75738962	-1	205662	17.6499	protein_coding	huntingtin interacting protein 1 [Source:HGNC Symbol;Acc:HGNC:4913]
NECTIN3	ENSG00000177707	0.491196	0.00154764	TRUE	FALSE	FALSE	a_NONE	25945	NECTIN3	3	111070071	111275563	1	205492	17.6487	protein_coding	nectin cell adhesion molecule 3 [Source:HGNC Symbol;Acc:HGNC:17664]
BRAF	ENSG00000157764	0.00666864	0.978843	TRUE	FALSE	FALSE	a_NONE	673	BRAF	7	140719327	140924764	-1	205437	17.6483	protein_coding	B-Raf proto-oncogene, serine/threonine kinase [Source:HGNC Symbol;Acc:HGNC:1097]
PCDHA4	ENSG00000204967	-0.444665	0.0143284	FALSE	FALSE	FALSE	a_NONE	56144	PCDHA4	5	140806929	141012344	1	205415	17.6482	protein_coding	protocadherin alpha 4 [Source:HGNC Symbol;Acc:HGNC:8670]
MCF2L	ENSG00000126217	-0.447077	0.00043314	TRUE	FALSE	FALSE	a_NONE	23263	MCF2L	13	112894378	113099739	1	205361	17.6478	protein_coding	MCF.2 cell line derived transforming sequence like [Source:HGNC Symbol;Acc:HGNC:14576]
HIVEP2	ENSG00000010818	-0.949676	0.102618	TRUE	FALSE	FALSE	a_NONE	3097	HIVEP2	6	142751467	142956698	-1	205231	17.6469	protein_coding	human immunodeficiency virus type I enhancer binding protein 2 [Source:HGNC Symbol;Acc:HGNC:4921]
AHCYL2	ENSG00000158467	0.396406	0.00182219	TRUE	FALSE	FALSE	a_NONE	23382	AHCYL2	7	129225023	129430211	1	205188	17.6466	protein_coding	adenosylhomocysteinase like 2 [Source:HGNC Symbol;Acc:HGNC:22204]
TFDP2	ENSG00000114126	0.662771	4.82e-08	TRUE	FALSE	FALSE	a_NONE	7029	TFDP2	3	141944428	142149544	-1	205116	17.6461	protein_coding	transcription factor Dp-2 [Source:HGNC Symbol;Acc:HGNC:11751]
STXBP4	ENSG00000166263	-0.306169	0.235258	TRUE	FALSE	FALSE	a_NONE	252983	STXBP4	17	54968727	55173632	1	204905	17.6446	protein_coding	syntaxin binding protein 4 [Source:HGNC Symbol;Acc:HGNC:19694]
RUNDC3B	ENSG00000105784	-1.96898	2.61e-30	TRUE	FALSE	FALSE	a_NONE	154661	RUNDC3B	7	87627548	87832296	1	204748	17.6435	protein_coding	RUN domain containing 3B [Source:HGNC Symbol;Acc:HGNC:30286]
ZFYVE9	ENSG00000157077	-0.394187	1.3e-07	TRUE	FALSE	FALSE	a_NONE	9372	ZFYVE9	1	52142094	52346686	1	204592	17.6424	protein_coding	zinc finger FYVE-type containing 9 [Source:HGNC Symbol;Acc:HGNC:6775]
MOB3B	ENSG00000120162	1.02366	1.56e-12	FALSE	FALSE	FALSE	a_NONE	79817	MOB3B	9	27325209	27529781	-1	204572	17.6422	protein_coding	MOB kinase activator 3B [Source:HGNC Symbol;Acc:HGNC:23825]
EML1	ENSG00000066629	-0.657615	3.36e-09	TRUE	FALSE	FALSE	a_NONE	2009	EML1	14	99737693	99942060	1	204367	17.6408	protein_coding	echinoderm microtubule associated protein like 1 [Source:HGNC Symbol;Acc:HGNC:3330]
PLEKHM3	ENSG00000178385	-0.084841	0.643609	TRUE	FALSE	FALSE	a_NONE	389072	PLEKHM3	2	207821288	208025560	-1	204272	17.6401	protein_coding	pleckstrin homology domain containing M3 [Source:HGNC Symbol;Acc:HGNC:34006]
GPATCH2	ENSG00000092978	0.191576	0.296208	TRUE	FALSE	FALSE	a_NONE	55105	GPATCH2	1	217426992	217631082	-1	204090	17.6388	protein_coding	G-patch domain containing 2 [Source:HGNC Symbol;Acc:HGNC:25499]
NAV1	ENSG00000134369	-2.22649	1.35e-52	TRUE	FALSE	FALSE	a_NONE	89796	NAV1	1	201622885	201826969	1	204084	17.6388	protein_coding	neuron navigator 1 [Source:HGNC Symbol;Acc:HGNC:15989]
PTPN14	ENSG00000152104	1.34909	0.00212232	FALSE	FALSE	FALSE	a_NONE	5784	PTPN14	1	214348696	214552449	-1	203753	17.6365	protein_coding	protein tyrosine phosphatase, non-receptor type 14 [Source:HGNC Symbol;Acc:HGNC:9647]
PREX1	ENSG00000124126	-1.43605	2.4e-06	TRUE	FALSE	FALSE	a_NONE	57580	PREX1	20	48624252	48827883	-1	203631	17.6356	protein_coding	phosphatidylinositol-3,4,5-trisphosphate dependent Rac exchange factor 1 [Source:HGNC Symbol;Acc:HGNC:32594]
GRB10	ENSG00000106070	-1.72021	0.0591301	FALSE	FALSE	FALSE	a_NONE	2887	GRB10	7	50590063	50793462	-1	203399	17.634	protein_coding	growth factor receptor bound protein 10 [Source:HGNC Symbol;Acc:HGNC:4564]
ANOS1	ENSG00000011201	0.238041	0.874423	FALSE	FALSE	FALSE	a_NONE	3730	ANOS1	X	8528874	8732186	-1	203312	17.6333	protein_coding	anosmin 1 [Source:HGNC Symbol;Acc:HGNC:6211]
BTRC	ENSG00000166167	0.0121955	0.958964	TRUE	FALSE	FALSE	a_NONE	8945	BTRC	10	101354033	101557321	1	203288	17.6332	protein_coding	beta-transducin repeat containing E3 ubiquitin protein ligase [Source:HGNC Symbol;Acc:HGNC:1144]
TNS1	ENSG00000079308	0.852117	2.23e-05	TRUE	FALSE	FALSE	a_NONE	7145	TNS1	2	217799789	218002995	-1	203206	17.6326	protein_coding	tensin 1 [Source:HGNC Symbol;Acc:HGNC:11973]
COL5A1	ENSG00000130635	0.753467	0.0432146	FALSE	FALSE	FALSE	a_NONE	1289	COL5A1	9	134641774	134844843	1	203069	17.6316	protein_coding	collagen type V alpha 1 chain [Source:HGNC Symbol;Acc:HGNC:2209]
GAB2	ENSG00000033327	-0.327053	6.45e-05	TRUE	FALSE	FALSE	a_NONE	9846	GAB2	11	78215297	78418348	-1	203051	17.6315	protein_coding	GRB2 associated binding protein 2 [Source:HGNC Symbol;Acc:HGNC:14458]
CCDC3	ENSG00000151468	-1.72217	1.08e-40	TRUE	FALSE	FALSE	a_NONE	83643	CCDC3	10	12896625	13099652	-1	203027	17.6313	protein_coding	coiled-coil domain containing 3 [Source:HGNC Symbol;Acc:HGNC:23813]
RTTN	ENSG00000176225	-0.279328	0.00644978	TRUE	FALSE	FALSE	a_NONE	25914	RTTN	18	70003031	70205945	-1	202914	17.6305	protein_coding	rotatin [Source:HGNC Symbol;Acc:HGNC:18654]
XXYLT1	ENSG00000173950	0.132102	0.123095	TRUE	FALSE	FALSE	a_NONE	152002	XXYLT1	3	195068279	195271167	-1	202888	17.6303	protein_coding	xyloside xylosyltransferase 1 [Source:HGNC Symbol;Acc:HGNC:26639]
PGM5	ENSG00000154330	-0.508849	0.643278	FALSE	FALSE	FALSE	a_NONE	5239	PGM5	9	68328308	68531061	1	202753	17.6294	protein_coding	phosphoglucomutase 5 [Source:HGNC Symbol;Acc:HGNC:8908]
GLRA2	ENSG00000101958	0.279216	0.930944	FALSE	FALSE	FALSE	a_NONE	2742	GLRA2	X	14529298	14731812	1	202514	17.6277	protein_coding	glycine receptor alpha 2 [Source:HGNC Symbol;Acc:HGNC:4327]
KCTD1	ENSG00000134504	0.48586	4.89e-11	TRUE	FALSE	FALSE	a_NONE	284252	KCTD1	18	26454910	26657401	-1	202491	17.6275	protein_coding	potassium channel tetramerization domain containing 1 [Source:HGNC Symbol;Acc:HGNC:18249]
FAAH2	ENSG00000165591	0.385987	0.881973	FALSE	FALSE	FALSE	a_NONE	158584	FAAH2	X	57286706	57489196	1	202490	17.6275	protein_coding	fatty acid amide hydrolase 2 [Source:HGNC Symbol;Acc:HGNC:26440]
STK33	ENSG00000130413	0.242183	0.16915	TRUE	FALSE	FALSE	a_NONE	65975	STK33	11	8391868	8594289	-1	202421	17.627	protein_coding	serine/threonine kinase 33 [Source:HGNC Symbol;Acc:HGNC:14568]
MPPED2	ENSG00000066382	-2.28862	5.76e-27	TRUE	FALSE	FALSE	a_NONE	744	MPPED2	11	30384493	30586872	-1	202379	17.6267	protein_coding	metallophosphoesterase domain containing 2 [Source:HGNC Symbol;Acc:HGNC:1180]
IPCEF1	ENSG00000074706	-0.126638	0.967603	FALSE	FALSE	FALSE	a_NONE	26034	IPCEF1	6	154154496	154356792	-1	202296	17.6261	protein_coding	interaction protein for cytohesin exchange factors 1 [Source:HGNC Symbol;Acc:HGNC:21204]
ANKS1A	ENSG00000064999	0.215412	0.00158531	TRUE	FALSE	FALSE	a_NONE	23294	ANKS1A	6	34889265	35091413	1	202148	17.6251	protein_coding	ankyrin repeat and sterile alpha motif domain containing 1A [Source:HGNC Symbol;Acc:HGNC:20961]
ARHGAP44	ENSG00000006740	1.23723	0.0137403	FALSE	FALSE	FALSE	a_NONE	9912	ARHGAP44	17	12789539	12991643	1	202104	17.6247	protein_coding	Rho GTPase activating protein 44 [Source:HGNC Symbol;Acc:HGNC:29096]
TEX9	ENSG00000151575	0.0178858	0.951173	TRUE	FALSE	FALSE	a_NONE	374618	TEX9	15	56244009	56445997	1	201988	17.6239	protein_coding	testis expressed 9 [Source:HGNC Symbol;Acc:HGNC:29585]
SLC25A13	ENSG00000004864	-0.342357	3.4e-05	TRUE	FALSE	FALSE	a_NONE	10165	SLC25A13	7	96120220	96322147	-1	201927	17.6235	protein_coding	solute carrier family 25 member 13 [Source:HGNC Symbol;Acc:HGNC:10983]
FILIP1	ENSG00000118407	0.78406	0.304636	FALSE	FALSE	FALSE	a_NONE	27145	FILIP1	6	75291859	75493738	-1	201879	17.6231	protein_coding	filamin A interacting protein 1 [Source:HGNC Symbol;Acc:HGNC:21015]
SATB2	ENSG00000119042	2.03358	3.1e-05	FALSE	FALSE	FALSE	a_NONE	23314	SATB2	2	199269500	199471266	-1	201766	17.6223	protein_coding	SATB homeobox 2 [Source:HGNC Symbol;Acc:HGNC:21637]
INVS	ENSG00000119509	0.0815513	0.55533	TRUE	FALSE	FALSE	a_NONE	27130	INVS	9	100099256	100301000	1	201744	17.6222	protein_coding	inversin [Source:HGNC Symbol;Acc:HGNC:17870]
SLX4IP	ENSG00000149346	0.313829	0.00840852	FALSE	FALSE	FALSE	a_NONE	128710	SLX4IP	20	10435303	10636829	1	201526	17.6206	protein_coding	SLX4 interacting protein [Source:HGNC Symbol;Acc:HGNC:16225]
CPS1	ENSG00000021826	2.62844	2.44e-14	FALSE	FALSE	FALSE	a_NONE	1373	CPS1	2	210477682	210679107	1	201425	17.6199	protein_coding	carbamoyl-phosphate synthase 1 [Source:HGNC Symbol;Acc:HGNC:2323]
SV2B	ENSG00000185518	-0.799496	0.396881	FALSE	FALSE	FALSE	a_NONE	9899	SV2B	15	91099950	91301309	1	201359	17.6194	protein_coding	synaptic vesicle glycoprotein 2B [Source:HGNC Symbol;Acc:HGNC:16874]
LIPA	ENSG00000107798	0.662304	5.13e-09	TRUE	FALSE	FALSE	a_NONE	3988	LIPA	10	89213569	89414557	-1	200988	17.6167	protein_coding	lipase A, lysosomal acid type [Source:HGNC Symbol;Acc:HGNC:6617]
PAX5	ENSG00000196092	-0.98799	0.220481	TRUE	FALSE	FALSE	a_NONE	5079	PAX5	9	36833275	37034185	-1	200910	17.6162	protein_coding	paired box 5 [Source:HGNC Symbol;Acc:HGNC:8619]
SCAI	ENSG00000173611	-0.0391159	0.885806	TRUE	FALSE	FALSE	a_NONE	286205	SCAI	9	124942608	125143506	-1	200898	17.6161	protein_coding	suppressor of cancer cell invasion [Source:HGNC Symbol;Acc:HGNC:26709]
ANKRD6	ENSG00000135299	-0.428791	0.140125	TRUE	FALSE	FALSE	a_NONE	22881	ANKRD6	6	89433170	89633834	1	200664	17.6144	protein_coding	ankyrin repeat domain 6 [Source:HGNC Symbol;Acc:HGNC:17280]
RFTN1	ENSG00000131378	-0.991043	4.4e-26	TRUE	FALSE	FALSE	a_NONE	23180	RFTN1	3	16313574	16514026	-1	200452	17.6129	protein_coding	raftlin, lipid raft linker 1 [Source:HGNC Symbol;Acc:HGNC:30278]
LRRC49	ENSG00000137821	-0.845391	4.07e-13	TRUE	FALSE	FALSE	a_NONE	54839	LRRC49	15	70853239	71053657	1	200418	17.6127	protein_coding	leucine rich repeat containing 49 [Source:HGNC Symbol;Acc:HGNC:25965]
AC087632.1	ENSG00000259316	-1.13697	7.02e-27	TRUE	FALSE	FALSE	a_NONE	NA	AC087632.1	15	64181180	64381510	-1	200330	17.612	protein_coding
CPVL	ENSG00000106066	-0.816473	5.89e-13	TRUE	FALSE	FALSE	a_NONE	54504	CPVL	7	28995231	29195451	-1	200220	17.6112	protein_coding	carboxypeptidase, vitellogenic like [Source:HGNC Symbol;Acc:HGNC:14399]
CATSPERB	ENSG00000133962	0.206697	0.919379	FALSE	FALSE	FALSE	a_NONE	79820	CATSPERB	14	91580696	91780707	-1	200011	17.6097	protein_coding	cation channel sperm associated auxiliary subunit beta [Source:HGNC Symbol;Acc:HGNC:20500]
FREM2	ENSG00000150893	3.49615	3.06e-10	FALSE	FALSE	FALSE	a_NONE	341640	FREM2	13	38687129	38887131	1	200002	17.6097	protein_coding	FRAS1 related extracellular matrix protein 2 [Source:HGNC Symbol;Acc:HGNC:25396]
LRCH1	ENSG00000136141	-0.418916	0.0328016	TRUE	FALSE	FALSE	a_NONE	23143	LRCH1	13	46553168	46753040	1	199872	17.6087	protein_coding	leucine rich repeats and calponin homology domain containing 1 [Source:HGNC Symbol;Acc:HGNC:20309]
FUT9	ENSG00000172461	-1.80652	1.84e-57	TRUE	FALSE	FALSE	a_NONE	10690	FUT9	6	96015984	96215612	1	199628	17.607	protein_coding	fucosyltransferase 9 [Source:HGNC Symbol;Acc:HGNC:4020]
ENPEP	ENSG00000138792	-0.795117	0.813697	FALSE	FALSE	FALSE	a_NONE	2028	ENPEP	4	110365733	110565285	1	199552	17.6064	protein_coding	glutamyl aminopeptidase [Source:HGNC Symbol;Acc:HGNC:3355]
AMPD3	ENSG00000133805	0.545298	0.167057	FALSE	FALSE	FALSE	a_NONE	272	AMPD3	11	10308313	10507579	1	199266	17.6043	protein_coding	adenosine monophosphate deaminase 3 [Source:HGNC Symbol;Acc:HGNC:470]
KHDRBS3	ENSG00000131773	-0.0286862	0.952104	TRUE	FALSE	FALSE	a_NONE	10656	KHDRBS3	8	135457457	135656722	1	199265	17.6043	protein_coding	KH RNA binding domain containing, signal transduction associated 3 [Source:HGNC Symbol;Acc:HGNC:18117]
NEDD9	ENSG00000111859	1.32706	1.58e-19	TRUE	FALSE	FALSE	a_NONE	4739	NEDD9	6	11183298	11382348	-1	199050	17.6028	protein_coding	neural precursor cell expressed, developmentally down-regulated 9 [Source:HGNC Symbol;Acc:HGNC:7733]
ASAP2	ENSG00000151693	-0.862353	3.59e-28	TRUE	FALSE	FALSE	a_NONE	8853	ASAP2	2	9206765	9405683	1	198918	17.6018	protein_coding	ArfGAP with SH3 domain, ankyrin repeat and PH domain 2 [Source:HGNC Symbol;Acc:HGNC:2721]
PLAC1	ENSG00000170965	-0.5274	0.776265	FALSE	FALSE	FALSE	a_NONE	10761	PLAC1	X	134565838	134764322	-1	198484	17.5987	protein_coding	placenta specific 1 [Source:HGNC Symbol;Acc:HGNC:9044]
CLNK	ENSG00000109684	0.00729137	0.999465	FALSE	FALSE	FALSE	a_NONE	116449	CLNK	4	10486395	10684865	-1	198470	17.5986	protein_coding	cytokine dependent hematopoietic cell linker [Source:HGNC Symbol;Acc:HGNC:17438]
AK9	ENSG00000155085	0.104093	0.805746	TRUE	FALSE	FALSE	a_NONE	221264	AK9	6	109492856	109691217	-1	198361	17.5978	protein_coding	adenylate kinase 9 [Source:HGNC Symbol;Acc:HGNC:33814]
ST6GALNAC5	ENSG00000117069	-0.277214	0.133249	TRUE	FALSE	FALSE	a_NONE	81849	ST6GALNAC5	1	76867441	77065711	1	198270	17.5971	protein_coding	ST6 N-acetylgalactosaminide alpha-2,6-sialyltransferase 5 [Source:HGNC Symbol;Acc:HGNC:19342]
CECR2	ENSG00000099954	-0.575334	0.45202	FALSE	FALSE	FALSE	a_NONE	27443	CECR2	22	17359949	17558149	1	198200	17.5966	protein_coding	CECR2, histone acetyl-lysine reader [Source:HGNC Symbol;Acc:HGNC:1840]
TAF3	ENSG00000165632	0.248852	0.00844219	TRUE	FALSE	FALSE	a_NONE	83860	TAF3	10	7818504	8016627	1	198123	17.596	protein_coding	TATA-box binding protein associated factor 3 [Source:HGNC Symbol;Acc:HGNC:17303]
ADAMTS20	ENSG00000173157	0.235046	0.392271	FALSE	FALSE	FALSE	a_NONE	80070	ADAMTS20	12	43353866	43551921	-1	198055	17.5955	protein_coding	ADAM metallopeptidase with thrombospondin type 1 motif 20 [Source:HGNC Symbol;Acc:HGNC:17178]
HGNC:24955	ENSG00000170091	-3.77471	0	TRUE	FALSE	FALSE	a_NONE	51617	HGNC:24955	5	174045604	174243501	1	197897	17.5944	protein_coding	Neuron-specific protein family member 2 [Source:UniProtKB/Swiss-Prot;Acc:Q9Y328]
MAP4K4	ENSG00000071054	-0.0515848	0.763782	TRUE	FALSE	FALSE	a_NONE	9448	MAP4K4	2	101696850	101894689	1	197839	17.594	protein_coding	mitogen-activated protein kinase kinase kinase kinase 4 [Source:HGNC Symbol;Acc:HGNC:6866]
ATF6	ENSG00000118217	-0.062948	0.630447	TRUE	FALSE	FALSE	a_NONE	22926	ATF6	1	161766294	161964070	1	197776	17.5935	protein_coding	activating transcription factor 6 [Source:HGNC Symbol;Acc:HGNC:791]
AMBRA1	ENSG00000110497	0.0807048	0.696834	TRUE	FALSE	FALSE	a_NONE	55626	AMBRA1	11	46396414	46594125	-1	197711	17.593	protein_coding	autophagy and beclin 1 regulator 1 [Source:HGNC Symbol;Acc:HGNC:25990]
FAM168A	ENSG00000054965	-0.131114	0.0277513	TRUE	FALSE	FALSE	a_NONE	23201	FAM168A	11	73400487	73598189	-1	197702	17.593	protein_coding	family with sequence similarity 168 member A [Source:HGNC Symbol;Acc:HGNC:28999]
TBC1D4	ENSG00000136111	0.138945	0.383465	TRUE	FALSE	FALSE	a_NONE	9882	TBC1D4	13	75284665	75482114	-1	197449	17.5911	protein_coding	TBC1 domain family member 4 [Source:HGNC Symbol;Acc:HGNC:19165]
JAKMIP2	ENSG00000176049	-0.248736	0.096949	TRUE	FALSE	FALSE	a_NONE	9832	JAKMIP2	5	147585439	147782848	-1	197409	17.5908	protein_coding	janus kinase and microtubule interacting protein 2 [Source:HGNC Symbol;Acc:HGNC:29067]
SCN2A	ENSG00000136531	0.139959	0.595799	FALSE	FALSE	FALSE	a_NONE	6326	SCN2A	2	165194993	165392310	1	197317	17.5902	protein_coding	sodium voltage-gated channel alpha subunit 2 [Source:HGNC Symbol;Acc:HGNC:10588]
PARN	ENSG00000140694	-0.180471	0.0685796	TRUE	FALSE	FALSE	a_NONE	5073	PARN	16	14435701	14632728	-1	197027	17.588	protein_coding	poly(A)-specific ribonuclease [Source:HGNC Symbol;Acc:HGNC:8609]
LCLAT1	ENSG00000172954	-0.313867	9.51e-05	TRUE	FALSE	FALSE	a_NONE	253558	LCLAT1	2	30447226	30644225	1	196999	17.5878	protein_coding	lysocardiolipin acyltransferase 1 [Source:HGNC Symbol;Acc:HGNC:26756]
ATP11A	ENSG00000068650	0.0988651	0.755755	TRUE	FALSE	FALSE	a_NONE	23250	ATP11A	13	112690329	112887168	1	196839	17.5867	protein_coding	ATPase phospholipid transporting 11A [Source:HGNC Symbol;Acc:HGNC:13552]
SMARCC1	ENSG00000173473	-0.0811989	0.326589	TRUE	FALSE	FALSE	a_NONE	6599	SMARCC1	3	47585272	47782106	-1	196834	17.5866	protein_coding	SWI/SNF related, matrix associated, actin dependent regulator of chromatin subfamily c member 1 [Source:HGNC Symbol;Acc:HGNC:11104]
BCL2	ENSG00000171791	-0.639082	2.35e-10	TRUE	FALSE	FALSE	a_NONE	596	BCL2	18	63123346	63320128	-1	196782	17.5862	protein_coding	BCL2, apoptosis regulator [Source:HGNC Symbol;Acc:HGNC:990]
SPEF2	ENSG00000152582	1.42506	5.04e-06	FALSE	FALSE	FALSE	a_NONE	79925	SPEF2	5	35617844	35814611	1	196767	17.5861	protein_coding	sperm flagellar 2 [Source:HGNC Symbol;Acc:HGNC:26293]
GNAL	ENSG00000141404	0.303753	0.647847	FALSE	FALSE	FALSE	a_NONE	2774	GNAL	18	11688956	11885685	1	196729	17.5859	protein_coding	G protein subunit alpha L [Source:HGNC Symbol;Acc:HGNC:4388]
RALGPS2	ENSG00000116191	-0.314238	0.00643306	TRUE	FALSE	FALSE	a_NONE	55103	RALGPS2	1	178725147	178921841	1	196694	17.5856	protein_coding	Ral GEF with PH domain and SH3 binding motif 2 [Source:HGNC Symbol;Acc:HGNC:30279]
FOXO1	ENSG00000150907	4.08449	0.000233568	FALSE	FALSE	FALSE	a_NONE	2308	FOXO1	13	40469953	40666597	-1	196644	17.5852	protein_coding	forkhead box O1 [Source:HGNC Symbol;Acc:HGNC:3819]
ARID4B	ENSG00000054267	0.134299	0.40316	TRUE	FALSE	FALSE	a_NONE	51742	ARID4B	1	235131634	235328219	-1	196585	17.5848	protein_coding	AT-rich interaction domain 4B [Source:HGNC Symbol;Acc:HGNC:15550]
NRG2	ENSG00000158458	-2.17034	6.53e-13	TRUE	FALSE	FALSE	a_NONE	9542	NRG2	5	139846779	140043299	-1	196520	17.5843	protein_coding	neuregulin 2 [Source:HGNC Symbol;Acc:HGNC:7998]
TPD52	ENSG00000076554	0.559851	3.51e-14	TRUE	FALSE	FALSE	a_NONE	7163	TPD52	8	80034745	80231232	-1	196487	17.5841	protein_coding	tumor protein D52 [Source:HGNC Symbol;Acc:HGNC:12005]
DTD1	ENSG00000125821	-0.191436	0.00619429	TRUE	FALSE	FALSE	a_NONE	92675	DTD1	20	18567453	18763917	1	196464	17.5839	protein_coding	D-tyrosyl-tRNA deacylase 1 [Source:HGNC Symbol;Acc:HGNC:16219]
COL26A1	ENSG00000160963	-3.69936	6.92e-33	FALSE	FALSE	FALSE	a_NONE	136227	COL26A1	7	101362820	101559024	1	196204	17.582	protein_coding	collagen type XXVI alpha 1 chain [Source:HGNC Symbol;Acc:HGNC:18038]
FAM193A	ENSG00000125386	0.227044	0.069024	TRUE	FALSE	FALSE	a_NONE	8603	FAM193A	4	2536631	2732565	1	195934	17.58	protein_coding	family with sequence similarity 193 member A [Source:HGNC Symbol;Acc:HGNC:16822]
LRFN2	ENSG00000156564	-1.89993	3.06e-20	FALSE	FALSE	FALSE	a_NONE	57497	LRFN2	6	40391586	40587465	-1	195879	17.5796	protein_coding	leucine rich repeat and fibronectin type III domain containing 2 [Source:HGNC Symbol;Acc:HGNC:21226]
KIF13B	ENSG00000197892	0.2288	0.129474	TRUE	FALSE	FALSE	a_NONE	23303	KIF13B	8	29067279	29263124	-1	195845	17.5794	protein_coding	kinesin family member 13B [Source:HGNC Symbol;Acc:HGNC:14405]
RORB	ENSG00000198963	0.673888	5.47e-19	TRUE	FALSE	FALSE	a_NONE	6096	RORB	9	74497365	74693177	1	195812	17.5791	protein_coding	RAR related orphan receptor B [Source:HGNC Symbol;Acc:HGNC:10259]
EFHC2	ENSG00000183690	-5.65323	1.79e-06	FALSE	FALSE	FALSE	a_NONE	80258	EFHC2	X	44147882	44343672	-1	195790	17.5789	protein_coding	EF-hand domain containing 2 [Source:HGNC Symbol;Acc:HGNC:26233]
PHF14	ENSG00000106443	0.138843	0.402465	TRUE	FALSE	FALSE	a_NONE	9678	PHF14	7	10973872	11169630	1	195758	17.5787	protein_coding	PHD finger protein 14 [Source:HGNC Symbol;Acc:HGNC:22203]
ARID5B	ENSG00000150347	-0.469698	3.78e-09	TRUE	FALSE	FALSE	a_NONE	84159	ARID5B	10	61901300	62096944	1	195644	17.5779	protein_coding	AT-rich interaction domain 5B [Source:HGNC Symbol;Acc:HGNC:17362]
MCU	ENSG00000156026	-0.150194	0.353347	TRUE	FALSE	FALSE	a_NONE	90550	MCU	10	72692131	72887694	1	195563	17.5773	protein_coding	mitochondrial calcium uniporter [Source:HGNC Symbol;Acc:HGNC:23526]
AGTPBP1	ENSG00000135049	-0.6775	4.76e-10	TRUE	FALSE	FALSE	a_NONE	23287	AGTPBP1	9	85546539	85742029	-1	195490	17.5767	protein_coding	ATP/GTP binding protein 1 [Source:HGNC Symbol;Acc:HGNC:17258]
KANSL1	ENSG00000120071	0.0209644	0.906595	TRUE	FALSE	FALSE	a_NONE	284058	KANSL1	17	46029916	46225389	-1	195473	17.5766	protein_coding	KAT8 regulatory NSL complex subunit 1 [Source:HGNC Symbol;Acc:HGNC:24565]
PTGER3	ENSG00000050628	1.99095	4.34e-14	FALSE	FALSE	FALSE	a_NONE	5733	PTGER3	1	70852353	71047808	-1	195455	17.5765	protein_coding	prostaglandin E receptor 3 [Source:HGNC Symbol;Acc:HGNC:9595]
MKL2	ENSG00000186260	0.0740812	0.771235	TRUE	FALSE	FALSE	a_NONE	57496	MKL2	16	14071321	14266773	1	195452	17.5765	protein_coding	MKL1/myocardin like 2 [Source:HGNC Symbol;Acc:HGNC:29819]
HS2ST1	ENSG00000153936	-0.0104252	0.962891	TRUE	FALSE	FALSE	a_NONE	9653	HS2ST1	1	86914648	87109998	1	195350	17.5757	protein_coding	heparan sulfate 2-O-sulfotransferase 1 [Source:HGNC Symbol;Acc:HGNC:5193]
CRIM1	ENSG00000150938	0.319177	0.88807	FALSE	FALSE	FALSE	a_NONE	51232	CRIM1	2	36355926	36551135	1	195209	17.5747	protein_coding	cysteine rich transmembrane BMP regulator 1 [Source:HGNC Symbol;Acc:HGNC:2359]
RBM20	ENSG00000203867	-0.584352	7.1e-05	TRUE	FALSE	FALSE	a_NONE	282996	RBM20	10	110644397	110839469	1	195072	17.5736	protein_coding	RNA binding motif protein 20 [Source:HGNC Symbol;Acc:HGNC:27424]
AL121594.3	ENSG00000258790	-0.0372317	0.995169	FALSE	FALSE	FALSE	a_NONE	NA	AL121594.3	14	35122549	35317474	1	194925	17.5726	protein_coding
FLT1	ENSG00000102755	-0.083766	0.966684	FALSE	FALSE	FALSE	a_NONE	2321	FLT1	13	28300344	28495145	-1	194801	17.5716	protein_coding	fms related tyrosine kinase 1 [Source:HGNC Symbol;Acc:HGNC:3763]
KBTBD11-OT1	ENSG00000283239	-1.66414	NA	FALSE	FALSE	FALSE	a_NONE	104266957	KBTBD11-OT1	8	1763888	1958627	1	194739	17.5712	protein_coding	KBTBD11 overlapping transcript 1 [Source:NCBI gene;Acc:104266957]
WDR41	ENSG00000164253	-0.225176	0.0391427	TRUE	FALSE	FALSE	a_NONE	55255	WDR41	5	77425970	77620611	-1	194641	17.5705	protein_coding	WD repeat domain 41 [Source:HGNC Symbol;Acc:HGNC:25601]
SLC44A1	ENSG00000070214	-0.311291	0.00188914	TRUE	FALSE	FALSE	a_NONE	23446	SLC44A1	9	105244622	105439171	1	194549	17.5698	protein_coding	solute carrier family 44 member 1 [Source:HGNC Symbol;Acc:HGNC:18798]
OLFM3	ENSG00000118733	0.167173	0.198124	TRUE	FALSE	FALSE	a_NONE	118427	OLFM3	1	101802574	101997030	-1	194456	17.5691	protein_coding	olfactomedin 3 [Source:HGNC Symbol;Acc:HGNC:17990]
SULF1	ENSG00000137573	-0.40223	0.768666	FALSE	FALSE	FALSE	a_NONE	23213	SULF1	8	69466624	69660915	1	194291	17.5679	protein_coding	sulfatase 1 [Source:HGNC Symbol;Acc:HGNC:20391]
SMAP1	ENSG00000112305	-0.151228	0.0633163	TRUE	FALSE	FALSE	a_NONE	60682	SMAP1	6	70667776	70862015	1	194239	17.5675	protein_coding	small ArfGAP 1 [Source:HGNC Symbol;Acc:HGNC:19651]
NFASC	ENSG00000163531	-2.37891	8.73e-38	TRUE	FALSE	FALSE	a_NONE	23114	NFASC	1	204828651	205022822	1	194171	17.567	protein_coding	neurofascin [Source:HGNC Symbol;Acc:HGNC:29866]
TBCD	ENSG00000141556	0.361543	1.83e-05	TRUE	FALSE	FALSE	a_NONE	6904	TBCD	17	82752064	82945922	1	193858	17.5646	protein_coding	tubulin folding cofactor D [Source:HGNC Symbol;Acc:HGNC:11581]
R3HDM1	ENSG00000048991	0.103863	0.584754	TRUE	FALSE	FALSE	a_NONE	23518	R3HDM1	2	135531455	135725270	1	193815	17.5643	protein_coding	R3H domain containing 1 [Source:HGNC Symbol;Acc:HGNC:9757]
SLC16A7	ENSG00000118596	-0.680819	0.280233	FALSE	FALSE	FALSE	a_NONE	9194	SLC16A7	12	59596067	59789855	1	193788	17.5641	protein_coding	solute carrier family 16 member 7 [Source:HGNC Symbol;Acc:HGNC:10928]
ARNT2	ENSG00000172379	-1.79811	7.27e-81	TRUE	FALSE	FALSE	a_NONE	9915	ARNT2	15	80404350	80597937	1	193587	17.5626	protein_coding	aryl hydrocarbon receptor nuclear translocator 2 [Source:HGNC Symbol;Acc:HGNC:16876]
ABLIM2	ENSG00000163995	-0.625609	0.055897	FALSE	FALSE	FALSE	a_NONE	84448	ABLIM2	4	7965310	8158832	-1	193522	17.5621	protein_coding	actin binding LIM protein family member 2 [Source:HGNC Symbol;Acc:HGNC:19195]
ABCC1	ENSG00000103222	-0.078555	0.58073	TRUE	FALSE	FALSE	a_NONE	4363	ABCC1	16	15949577	16143074	1	193497	17.562	protein_coding	ATP binding cassette subfamily C member 1 [Source:HGNC Symbol;Acc:HGNC:51]
ZHX2	ENSG00000178764	0.566314	0.00370542	FALSE	FALSE	FALSE	a_NONE	22882	ZHX2	8	122781394	122974512	1	193118	17.5591	protein_coding	zinc fingers and homeoboxes 2 [Source:HGNC Symbol;Acc:HGNC:18513]
TTC27	ENSG00000018699	-0.210251	0.534761	TRUE	FALSE	FALSE	a_NONE	55622	TTC27	2	32628032	32821051	1	193019	17.5584	protein_coding	tetratricopeptide repeat domain 27 [Source:HGNC Symbol;Acc:HGNC:25986]
TAB2	ENSG00000055208	-0.00989017	0.964171	TRUE	FALSE	FALSE	a_NONE	23118	TAB2	6	149218641	149411613	1	192972	17.558	protein_coding	TGF-beta activated kinase 1/MAP3K7 binding protein 2 [Source:HGNC Symbol;Acc:HGNC:17075]
NEXMIF	ENSG00000050030	-3.49931	1.63e-09	FALSE	FALSE	FALSE	a_NONE	340533	NEXMIF	X	74732849	74925485	-1	192636	17.5555	protein_coding	neurite extension and migration factor [Source:HGNC Symbol;Acc:HGNC:29433]
EGFR	ENSG00000146648	2.75901	1.7e-285	TRUE	FALSE	FALSE	a_NONE	1956	EGFR	7	55019021	55211628	1	192607	17.5553	protein_coding	epidermal growth factor receptor [Source:HGNC Symbol;Acc:HGNC:3236]
MAP3K20	ENSG00000091436	0.186597	0.038253	TRUE	FALSE	FALSE	a_NONE	51776	MAP3K20	2	173075435	173268010	1	192575	17.5551	protein_coding	mitogen-activated protein kinase kinase kinase 20 [Source:HGNC Symbol;Acc:HGNC:17797]
ANKRD28	ENSG00000206560	-0.251801	0.00302065	TRUE	FALSE	FALSE	a_NONE	23243	ANKRD28	3	15667236	15859771	-1	192535	17.5548	protein_coding	ankyrin repeat domain 28 [Source:HGNC Symbol;Acc:HGNC:29024]
FAM174B	ENSG00000185442	-3.19202	1.03e-05	TRUE	FALSE	FALSE	a_NONE	400451	FAM174B	15	92617443	92809884	-1	192441	17.5541	protein_coding	family with sequence similarity 174 member B [Source:HGNC Symbol;Acc:HGNC:34339]
CCDC73	ENSG00000186714	-0.366222	0.691695	FALSE	FALSE	FALSE	a_NONE	493860	CCDC73	11	32602246	32794658	-1	192412	17.5538	protein_coding	coiled-coil domain containing 73 [Source:HGNC Symbol;Acc:HGNC:23261]
GLRA3	ENSG00000145451	-1.73478	0.000182116	FALSE	FALSE	FALSE	a_NONE	8001	GLRA3	4	174636914	174829314	-1	192400	17.5537	protein_coding	glycine receptor alpha 3 [Source:HGNC Symbol;Acc:HGNC:4328]
C1orf112	ENSG00000000460	0.00530496	0.978843	TRUE	FALSE	FALSE	a_NONE	55732	C1orf112	1	169662007	169854080	1	192073	17.5513	protein_coding	chromosome 1 open reading frame 112 [Source:HGNC Symbol;Acc:HGNC:25565]
FAR2	ENSG00000064763	1.12839	3.49e-05	FALSE	FALSE	FALSE	a_NONE	55711	FAR2	12	29149103	29340980	1	191877	17.5498	protein_coding	fatty acyl-CoA reductase 2 [Source:HGNC Symbol;Acc:HGNC:25531]
PHF21A	ENSG00000135365	0.0212984	0.929777	TRUE	FALSE	FALSE	a_NONE	51317	PHF21A	11	45929323	46121178	-1	191855	17.5497	protein_coding	PHD finger protein 21A [Source:HGNC Symbol;Acc:HGNC:24156]
PDS5B	ENSG00000083642	-0.0240399	0.891722	TRUE	FALSE	FALSE	a_NONE	23047	PDS5B	13	32586427	32778019	1	191592	17.5477	protein_coding	PDS5 cohesin associated factor B [Source:HGNC Symbol;Acc:HGNC:20418]
VAT1L	ENSG00000171724	-2.38597	7.4e-51	TRUE	FALSE	FALSE	a_NONE	57687	VAT1L	16	77788530	77980107	1	191577	17.5476	protein_coding	vesicle amine transport 1 like [Source:HGNC Symbol;Acc:HGNC:29315]
CIT	ENSG00000122966	-0.613892	0.00135652	TRUE	FALSE	FALSE	a_NONE	11113	CIT	12	119685790	119877291	-1	191501	17.547	protein_coding	citron rho-interacting serine/threonine kinase [Source:HGNC Symbol;Acc:HGNC:1985]
GNG7	ENSG00000176533	0.262075	0.0395967	TRUE	FALSE	FALSE	a_NONE	2788	GNG7	19	2511219	2702709	-1	191490	17.5469	protein_coding	G protein subunit gamma 7 [Source:HGNC Symbol;Acc:HGNC:4410]
CCDC30	ENSG00000186409	1.53268	2.59e-07	FALSE	FALSE	FALSE	a_NONE	728621	CCDC30	1	42463330	42654664	1	191334	17.5457	protein_coding	coiled-coil domain containing 30 [Source:HGNC Symbol;Acc:HGNC:26103]
TSHR	ENSG00000165409	-0.297473	0.591251	FALSE	FALSE	FALSE	a_NONE	7253	TSHR	14	80954989	81146302	1	191313	17.5456	protein_coding	thyroid stimulating hormone receptor [Source:HGNC Symbol;Acc:HGNC:12373]
CDK5RAP2	ENSG00000136861	-0.157263	0.158731	TRUE	FALSE	FALSE	a_NONE	55755	CDK5RAP2	9	120388869	120580170	-1	191301	17.5455	protein_coding	CDK5 regulatory subunit associated protein 2 [Source:HGNC Symbol;Acc:HGNC:18672]
ESRRB	ENSG00000119715	1.01832	0.606011	FALSE	FALSE	FALSE	a_NONE	2103	ESRRB	14	76310614	76501841	1	191227	17.5449	protein_coding	estrogen related receptor beta [Source:HGNC Symbol;Acc:HGNC:3473]
ARHGEF7	ENSG00000102606	-0.35704	9.01e-07	TRUE	FALSE	FALSE	a_NONE	8874	ARHGEF7	13	111114559	111305737	1	191178	17.5446	protein_coding	Rho guanine nucleotide exchange factor 7 [Source:HGNC Symbol;Acc:HGNC:15607]
TSNARE1	ENSG00000171045	0.174126	0.746402	TRUE	FALSE	FALSE	a_NONE	203062	TSNARE1	8	142212080	142403240	-1	191160	17.5444	protein_coding	t-SNARE domain containing 1 [Source:HGNC Symbol;Acc:HGNC:26437]
F8	ENSG00000185010	0.990303	0.00277084	FALSE	FALSE	FALSE	a_NONE	2157	F8	X	154835788	155026940	-1	191152	17.5444	protein_coding	coagulation factor VIII [Source:HGNC Symbol;Acc:HGNC:3546]
ZBTB16	ENSG00000109906	0.413772	0.767539	FALSE	FALSE	FALSE	a_NONE	7704	ZBTB16	11	114059593	114250676	1	191083	17.5438	protein_coding	zinc finger and BTB domain containing 16 [Source:HGNC Symbol;Acc:HGNC:12930]
ATP13A4	ENSG00000127249	-0.739326	0.703031	FALSE	FALSE	FALSE	a_NONE	84239	ATP13A4	3	193402077	193593111	-1	191034	17.5435	protein_coding	ATPase 13A4 [Source:HGNC Symbol;Acc:HGNC:25422]
KCNB1	ENSG00000158445	-1.88783	0.0309134	TRUE	FALSE	FALSE	a_NONE	3745	KCNB1	20	49293394	49484297	-1	190903	17.5425	protein_coding	potassium voltage-gated channel subfamily B member 1 [Source:HGNC Symbol;Acc:HGNC:6231]
BMPR2	ENSG00000204217	0.107504	0.308114	TRUE	FALSE	FALSE	a_NONE	659	BMPR2	2	202376936	202567751	1	190815	17.5418	protein_coding	bone morphogenetic protein receptor type 2 [Source:HGNC Symbol;Acc:HGNC:1078]
CSNK1G1	ENSG00000169118	-0.184273	0.402412	TRUE	FALSE	FALSE	a_NONE	53944	CSNK1G1	15	64165517	64356259	-1	190742	17.5413	protein_coding	casein kinase 1 gamma 1 [Source:HGNC Symbol;Acc:HGNC:2454]
PCDHA5	ENSG00000204965	-0.110815	0.900424	FALSE	FALSE	FALSE	a_NONE	56143	PCDHA5	5	140821604	141012344	1	190740	17.5412	protein_coding	protocadherin alpha 5 [Source:HGNC Symbol;Acc:HGNC:8671]
C16orf45	ENSG00000166780	-0.101755	0.294492	TRUE	FALSE	FALSE	a_NONE	89927	C16orf45	16	15434295	15625028	1	190733	17.5412	protein_coding	chromosome 16 open reading frame 45 [Source:HGNC Symbol;Acc:HGNC:19213]
DSE	ENSG00000111817	-0.0798255	0.654445	TRUE	FALSE	FALSE	a_NONE	29940	DSE	6	116254173	116444860	1	190687	17.5408	protein_coding	dermatan sulfate epimerase [Source:HGNC Symbol;Acc:HGNC:21144]
PTCHD4	ENSG00000244694	0.373213	0.0459678	TRUE	FALSE	FALSE	a_NONE	442213	PTCHD4	6	47878028	48068689	-1	190661	17.5407	protein_coding	patched domain containing 4 [Source:HGNC Symbol;Acc:HGNC:21345]
RASSF3	ENSG00000153179	0.535951	1.66e-20	TRUE	FALSE	FALSE	a_NONE	283349	RASSF3	12	64507001	64697567	1	190566	17.5399	protein_coding	Ras association domain family member 3 [Source:HGNC Symbol;Acc:HGNC:14271]
PTPRJ	ENSG00000149177	0.449131	0.0408025	FALSE	FALSE	FALSE	a_NONE	5795	PTPRJ	11	47980558	48170841	1	190283	17.5378	protein_coding	protein tyrosine phosphatase, receptor type J [Source:HGNC Symbol;Acc:HGNC:9673]
DOCK11	ENSG00000147251	-1.18707	8.66e-17	TRUE	FALSE	FALSE	a_NONE	139818	DOCK11	X	118495898	118686163	1	190265	17.5377	protein_coding	dedicator of cytokinesis 11 [Source:HGNC Symbol;Acc:HGNC:23483]
DIO2	ENSG00000211448	0.317469	0.813325	FALSE	FALSE	FALSE	a_NONE	1734	DIO2	14	80197527	80387757	-1	190230	17.5374	protein_coding	iodothyronine deiodinase 2 [Source:HGNC Symbol;Acc:HGNC:2884]
AC022826.2	ENSG00000258677	1.26312	0.531698	FALSE	FALSE	FALSE	a_NONE	NA	AC022826.2	8	73688691	73878854	-1	190163	17.5369	protein_coding
COBLL1	ENSG00000082438	-0.00739272	0.99088	TRUE	FALSE	FALSE	a_NONE	22837	COBLL1	2	164653624	164843679	-1	190055	17.5361	protein_coding	cordon-bleu WH2 repeat protein like 1 [Source:HGNC Symbol;Acc:HGNC:23571]
CCSER2	ENSG00000107771	-0.0730709	0.583694	TRUE	FALSE	FALSE	a_NONE	54462	CCSER2	10	84328586	84518521	1	189935	17.5351	protein_coding	coiled-coil serine rich protein 2 [Source:HGNC Symbol;Acc:HGNC:29197]
GPR75-ASB3	ENSG00000270898	-0.870602	0.621492	FALSE	FALSE	FALSE	a_NONE	100302652	GPR75-ASB3	2	53670293	53860160	-1	189867	17.5346	protein_coding	GPR75-ASB3 readthrough [Source:HGNC Symbol;Acc:HGNC:40043]
CNGB3	ENSG00000170289	-0.726626	0.820206	FALSE	FALSE	FALSE	a_NONE	54714	CNGB3	8	86553977	86743675	-1	189698	17.5333	protein_coding	cyclic nucleotide gated channel beta 3 [Source:HGNC Symbol;Acc:HGNC:2153]
NIPBL	ENSG00000164190	0.186526	0.224186	TRUE	FALSE	FALSE	a_NONE	25836	NIPBL	5	36876759	37066413	1	189654	17.533	protein_coding	NIPBL, cohesin loading factor [Source:HGNC Symbol;Acc:HGNC:28862]
FAM184A	ENSG00000111879	-0.801249	3.44e-13	TRUE	FALSE	FALSE	a_NONE	79632	FAM184A	6	118959763	119149387	-1	189624	17.5328	protein_coding	family with sequence similarity 184 member A [Source:HGNC Symbol;Acc:HGNC:20991]
SENP7	ENSG00000138468	-0.182757	0.414162	TRUE	FALSE	FALSE	a_NONE	57337	SENP7	3	101324205	101513241	-1	189036	17.5283	protein_coding	SUMO1/sentrin specific peptidase 7 [Source:HGNC Symbol;Acc:HGNC:30402]
NCOR1	ENSG00000141027	-0.143555	0.157058	TRUE	FALSE	FALSE	a_NONE	9611	NCOR1	17	16029157	16218185	-1	189028	17.5282	protein_coding	nuclear receptor corepressor 1 [Source:HGNC Symbol;Acc:HGNC:7672]
AXDND1	ENSG00000162779	3.88169	0.00955016	FALSE	FALSE	FALSE	a_NONE	126859	AXDND1	1	179365720	179554735	1	189015	17.5281	protein_coding	axonemal dynein light chain domain containing 1 [Source:HGNC Symbol;Acc:HGNC:26564]
ZCWPW2	ENSG00000206559	0.898176	0.0977743	FALSE	FALSE	FALSE	a_NONE	152098	ZCWPW2	3	28349146	28538122	1	188976	17.5278	protein_coding	zinc finger CW-type and PWWP domain containing 2 [Source:HGNC Symbol;Acc:HGNC:23574]
EIPR1	ENSG00000032389	-0.246206	0.0186239	TRUE	FALSE	FALSE	a_NONE	7260	EIPR1	2	3188925	3377882	-1	188957	17.5277	protein_coding	EARP complex and GARP complex interacting protein 1 [Source:HGNC Symbol;Acc:HGNC:12383]
MTHFD2L	ENSG00000163738	-0.198926	0.264253	TRUE	FALSE	FALSE	a_NONE	441024	MTHFD2L	4	74114174	74303099	1	188925	17.5275	protein_coding	methylenetetrahydrofolate dehydrogenase (NADP+ dependent) 2 like [Source:HGNC Symbol;Acc:HGNC:31865]
MTERF1	ENSG00000127989	0.144255	0.202862	TRUE	FALSE	FALSE	a_NONE	7978	MTERF1	7	91692008	91880720	-1	188712	17.5258	protein_coding	mitochondrial transcription termination factor 1 [Source:HGNC Symbol;Acc:HGNC:21463]
NUMB	ENSG00000133961	0.622188	2.44e-19	TRUE	FALSE	FALSE	a_NONE	8650	NUMB	14	73275107	73463642	-1	188535	17.5245	protein_coding	NUMB, endocytic adaptor protein [Source:HGNC Symbol;Acc:HGNC:8060]
NUMB	ENSG00000133961	0.622188	2.44e-19	TRUE	FALSE	FALSE	a_NONE	101928143	NUMB	14	73275107	73463642	-1	188535	17.5245	protein_coding	NUMB, endocytic adaptor protein [Source:HGNC Symbol;Acc:HGNC:8060]
ATE1	ENSG00000107669	-0.223668	0.0933301	TRUE	FALSE	FALSE	a_NONE	11101	ATE1	10	121740421	121928801	-1	188380	17.5233	protein_coding	arginyltransferase 1 [Source:HGNC Symbol;Acc:HGNC:782]
RAD18	ENSG00000070950	-0.632229	8.55e-05	TRUE	FALSE	FALSE	a_NONE	56852	RAD18	3	8775402	8963773	-1	188371	17.5232	protein_coding	RAD18, E3 ubiquitin protein ligase [Source:HGNC Symbol;Acc:HGNC:18278]
APLF	ENSG00000169621	0.436793	0.00619252	FALSE	FALSE	FALSE	a_NONE	10887	APLF	2	68467561	68655862	1	188301	17.5227	protein_coding	aprataxin and PNKP like factor [Source:HGNC Symbol;Acc:HGNC:28724]
APLF	ENSG00000169621	0.436793	0.00619252	FALSE	FALSE	FALSE	a_NONE	200558	APLF	2	68467561	68655862	1	188301	17.5227	protein_coding	aprataxin and PNKP like factor [Source:HGNC Symbol;Acc:HGNC:28724]
TSPAN5	ENSG00000168785	-0.796816	1.16e-11	TRUE	FALSE	FALSE	a_NONE	10098	TSPAN5	4	98470367	98658629	-1	188262	17.5224	protein_coding	tetraspanin 5 [Source:HGNC Symbol;Acc:HGNC:17753]
SLC22A23	ENSG00000137266	-0.558048	0.275109	FALSE	FALSE	FALSE	a_NONE	63027	SLC22A23	6	3268962	3457022	-1	188060	17.5208	protein_coding	solute carrier family 22 member 23 [Source:HGNC Symbol;Acc:HGNC:21106]
SSBP3	ENSG00000157216	-0.531376	5.13e-08	TRUE	FALSE	FALSE	a_NONE	23648	SSBP3	1	54225432	54413479	-1	188047	17.5207	protein_coding	single stranded DNA binding protein 3 [Source:HGNC Symbol;Acc:HGNC:15674]
MAP4K3	ENSG00000011566	-0.625499	0.00896792	TRUE	FALSE	FALSE	a_NONE	8491	MAP4K3	2	39249266	39437312	-1	188046	17.5207	protein_coding	mitogen-activated protein kinase kinase kinase kinase 3 [Source:HGNC Symbol;Acc:HGNC:6865]
SLIT1	ENSG00000187122	-6.22398	1.84e-16	TRUE	FALSE	FALSE	a_NONE	6585	SLIT1	10	96998038	97185920	-1	187882	17.5195	protein_coding	slit guidance ligand 1 [Source:HGNC Symbol;Acc:HGNC:11085]
RBPMS	ENSG00000157110	-0.671537	3.89e-05	TRUE	FALSE	FALSE	a_NONE	11030	RBPMS	8	30384479	30572261	1	187782	17.5187	protein_coding	RNA binding protein with multiple splicing [Source:HGNC Symbol;Acc:HGNC:19097]
ADGRD1	ENSG00000111452	-2.60978	0.000252141	FALSE	FALSE	FALSE	a_NONE	283383	ADGRD1	12	130953907	131141469	1	187562	17.517	protein_coding	adhesion G protein-coupled receptor D1 [Source:HGNC Symbol;Acc:HGNC:19893]
HERC3	ENSG00000138641	0.131404	0.748121	TRUE	FALSE	FALSE	a_NONE	8916	HERC3	4	88521048	88708542	1	187494	17.5165	protein_coding	HECT and RLD domain containing E3 ubiquitin protein ligase 3 [Source:HGNC Symbol;Acc:HGNC:4876]
HERC3	ENSG00000138641	0.131404	0.748121	TRUE	FALSE	FALSE	a_NONE	84992	HERC3	4	88521048	88708542	1	187494	17.5165	protein_coding	HECT and RLD domain containing E3 ubiquitin protein ligase 3 [Source:HGNC Symbol;Acc:HGNC:4876]
GAS2	ENSG00000148935	1.26312	0.032876	FALSE	FALSE	FALSE	a_NONE	2620	GAS2	11	22625642	22813055	1	187413	17.5159	protein_coding	growth arrest specific 2 [Source:HGNC Symbol;Acc:HGNC:4167]
ACSM3	ENSG00000005187	0.241383	0.717001	FALSE	FALSE	FALSE	a_NONE	6296	ACSM3	16	20610243	20797581	1	187338	17.5153	protein_coding	acyl-CoA synthetase medium chain family member 3 [Source:HGNC Symbol;Acc:HGNC:10522]
MEF2C	ENSG00000081189	-0.571443	0.643609	TRUE	FALSE	FALSE	a_NONE	4208	MEF2C	5	88717117	88904257	-1	187140	17.5138	protein_coding	myocyte enhancer factor 2C [Source:HGNC Symbol;Acc:HGNC:6996]
PRKDC	ENSG00000253729	0.115438	0.442378	TRUE	FALSE	FALSE	a_NONE	5591	PRKDC	8	47773108	47960183	-1	187075	17.5133	protein_coding	protein kinase, DNA-activated, catalytic polypeptide [Source:HGNC Symbol;Acc:HGNC:9413]
SYN2	ENSG00000157152	-0.840377	7.76e-07	TRUE	FALSE	FALSE	a_NONE	6854	SYN2	3	12004402	12191400	1	186998	17.5127	protein_coding	synapsin II [Source:HGNC Symbol;Acc:HGNC:11495]
TRIM2	ENSG00000109654	-0.0883458	0.28116	TRUE	FALSE	FALSE	a_NONE	23321	TRIM2	4	153152342	153339320	1	186978	17.5125	protein_coding	tripartite motif containing 2 [Source:HGNC Symbol;Acc:HGNC:15974]
CATSPERE	ENSG00000179397	0.617312	0.460703	FALSE	FALSE	FALSE	a_NONE	257044	CATSPERE	1	244454377	244641177	1	186800	17.5111	protein_coding	catsper channel auxiliary subunit epsilon [Source:HGNC Symbol;Acc:HGNC:28491]
PLB1	ENSG00000163803	-1.50597	0.141552	FALSE	FALSE	FALSE	a_NONE	151056	PLB1	2	28457145	28643788	1	186643	17.5099	protein_coding	phospholipase B1 [Source:HGNC Symbol;Acc:HGNC:30041]
CHM	ENSG00000188419	0.235529	0.104536	TRUE	FALSE	FALSE	a_NONE	1121	CHM	X	85861180	86047562	-1	186382	17.5079	protein_coding	CHM, Rab escort protein 1 [Source:HGNC Symbol;Acc:HGNC:1940]
MORC4	ENSG00000133131	0.0361918	0.854573	TRUE	FALSE	FALSE	a_NONE	79710	MORC4	X	106813871	107000244	-1	186373	17.5078	protein_coding	MORC family CW-type zinc finger 4 [Source:HGNC Symbol;Acc:HGNC:23485]
DCDC2	ENSG00000146038	4.2959	0.000115797	FALSE	FALSE	FALSE	a_NONE	51473	DCDC2	6	24171756	24358052	-1	186296	17.5072	protein_coding	doublecortin domain containing 2 [Source:HGNC Symbol;Acc:HGNC:18141]
LRRFIP1	ENSG00000124831	-0.158764	0.107145	TRUE	FALSE	FALSE	a_NONE	9208	LRRFIP1	2	237627576	237813682	1	186106	17.5058	protein_coding	LRR binding FLII interacting protein 1 [Source:HGNC Symbol;Acc:HGNC:6702]
ZFHX4	ENSG00000091656	-0.601768	8.99e-07	TRUE	FALSE	FALSE	a_NONE	79776	ZFHX4	8	76681219	76867285	1	186066	17.5055	protein_coding	zinc finger homeobox 4 [Source:HGNC Symbol;Acc:HGNC:30939]
STXBP5	ENSG00000164506	-0.310661	0.198542	TRUE	FALSE	FALSE	a_NONE	134957	STXBP5	6	147204425	147390476	1	186051	17.5053	protein_coding	syntaxin binding protein 5 [Source:HGNC Symbol;Acc:HGNC:19665]
ARHGAP28	ENSG00000088756	-0.859213	1.32e-11	TRUE	FALSE	FALSE	a_NONE	79822	ARHGAP28	18	6729718	6915716	1	185998	17.5049	protein_coding	Rho GTPase activating protein 28 [Source:HGNC Symbol;Acc:HGNC:25509]
SNX24	ENSG00000064652	-0.255095	0.180442	TRUE	FALSE	FALSE	a_NONE	28966	SNX24	5	122843439	123029354	1	185915	17.5043	protein_coding	sorting nexin 24 [Source:HGNC Symbol;Acc:HGNC:21533]
UBAC2	ENSG00000134882	0.245985	0.00106495	TRUE	FALSE	FALSE	a_NONE	337867	UBAC2	13	99200774	99386434	1	185660	17.5023	protein_coding	UBA domain containing 2 [Source:HGNC Symbol;Acc:HGNC:20486]
RYK	ENSG00000163785	0.37459	0.000432462	TRUE	FALSE	FALSE	a_NONE	6259	RYK	3	134065303	134250744	-1	185441	17.5006	protein_coding	receptor-like tyrosine kinase [Source:HGNC Symbol;Acc:HGNC:10481]
ANKRD17	ENSG00000132466	0.0848717	0.553093	TRUE	FALSE	FALSE	a_NONE	26057	ANKRD17	4	73073376	73258798	-1	185422	17.5005	protein_coding	ankyrin repeat domain 17 [Source:HGNC Symbol;Acc:HGNC:23575]
OSBPL3	ENSG00000070882	0.590111	0.0201466	TRUE	FALSE	FALSE	a_NONE	26031	OSBPL3	7	24796539	24981634	-1	185095	17.4979	protein_coding	oxysterol binding protein like 3 [Source:HGNC Symbol;Acc:HGNC:16370]
HSD17B4	ENSG00000133835	0.250298	0.1096	TRUE	FALSE	FALSE	a_NONE	3295	HSD17B4	5	119452443	119637199	1	184756	17.4953	protein_coding	hydroxysteroid 17-beta dehydrogenase 4 [Source:HGNC Symbol;Acc:HGNC:5213]
KATNAL2	ENSG00000167216	1.06199	4.23e-10	TRUE	FALSE	FALSE	a_NONE	83473	KATNAL2	18	46917492	47102243	1	184751	17.4952	protein_coding	katanin catalytic subunit A1 like 2 [Source:HGNC Symbol;Acc:HGNC:25387]
REV3L	ENSG00000009413	-0.0818721	0.677991	TRUE	FALSE	FALSE	a_NONE	5980	REV3L	6	111299028	111483715	-1	184687	17.4947	protein_coding	REV3 like, DNA directed polymerase zeta catalytic subunit [Source:HGNC Symbol;Acc:HGNC:9968]
HDX	ENSG00000165259	-0.0406465	0.86534	TRUE	FALSE	FALSE	a_NONE	139324	HDX	X	84317874	84502479	-1	184605	17.4941	protein_coding	highly divergent homeobox [Source:HGNC Symbol;Acc:HGNC:26411]
KDM4B	ENSG00000127663	0.106317	0.762096	TRUE	FALSE	FALSE	a_NONE	23030	KDM4B	19	4969113	5153595	1	184482	17.4931	protein_coding	lysine demethylase 4B [Source:HGNC Symbol;Acc:HGNC:29136]
PCDHA6	ENSG00000081842	-0.683694	0.396431	FALSE	FALSE	FALSE	a_NONE	56142	PCDHA6	5	140827958	141012344	1	184386	17.4924	protein_coding	protocadherin alpha 6 [Source:HGNC Symbol;Acc:HGNC:8672]
COLEC12	ENSG00000158270	0.835666	0.0864001	FALSE	FALSE	FALSE	a_NONE	81035	COLEC12	18	316740	500722	-1	183982	17.4892	protein_coding	collectin subfamily member 12 [Source:HGNC Symbol;Acc:HGNC:16016]
FAM129A	ENSG00000135842	-0.601362	0.0267468	TRUE	FALSE	FALSE	a_NONE	116496	FAM129A	1	184790724	184974550	-1	183826	17.488	protein_coding	family with sequence similarity 129 member A [Source:HGNC Symbol;Acc:HGNC:16784]
TCF20	ENSG00000100207	-0.0342144	0.817396	TRUE	FALSE	FALSE	a_NONE	6942	TCF20	22	42160013	42343616	-1	183603	17.4862	protein_coding	transcription factor 20 [Source:HGNC Symbol;Acc:HGNC:11631]
IQCA1	ENSG00000132321	1.19378	0.747679	FALSE	FALSE	FALSE	a_NONE	79781	IQCA1	2	236324147	236507542	-1	183395	17.4846	protein_coding	IQ motif containing with AAA domain 1 [Source:HGNC Symbol;Acc:HGNC:26195]
MAMDC2	ENSG00000165072	-0.687916	0.747375	FALSE	FALSE	FALSE	a_NONE	256691	MAMDC2	9	70043581	70226970	1	183389	17.4845	protein_coding	MAM domain containing 2 [Source:HGNC Symbol;Acc:HGNC:23673]
WDFY2	ENSG00000139668	0.144457	0.583814	TRUE	FALSE	FALSE	a_NONE	115825	WDFY2	13	51584455	51767707	1	183252	17.4835	protein_coding	WD repeat and FYVE domain containing 2 [Source:HGNC Symbol;Acc:HGNC:20482]
BLOC1S5-TXNDC5	ENSG00000259040	0.00724699	0.997913	TRUE	FALSE	FALSE	a_NONE	NA	BLOC1S5-TXNDC5	6	7881522	8064364	-1	182842	17.4802	protein_coding	BLOC1S5-TXNDC5 readthrough (NMD candidate) [Source:HGNC Symbol;Acc:HGNC:42001]
FSIP1	ENSG00000150667	1.12204	0.402712	FALSE	FALSE	FALSE	a_NONE	161835	FSIP1	15	39600031	39782830	-1	182799	17.4799	protein_coding	fibrous sheath interacting protein 1 [Source:HGNC Symbol;Acc:HGNC:21674]
KIAA1324L	ENSG00000164659	-0.260732	0.00243271	TRUE	FALSE	FALSE	a_NONE	222223	KIAA1324L	7	86876906	87059699	-1	182793	17.4799	protein_coding	KIAA1324 like [Source:HGNC Symbol;Acc:HGNC:21945]
DAAM1	ENSG00000100592	-0.0167178	0.952184	TRUE	FALSE	FALSE	a_NONE	23002	DAAM1	14	59188646	59371405	1	182759	17.4796	protein_coding	dishevelled associated activator of morphogenesis 1 [Source:HGNC Symbol;Acc:HGNC:18142]
ARFGEF3	ENSG00000112379	-1.1255	0.161722	FALSE	FALSE	FALSE	a_NONE	57221	ARFGEF3	6	138161921	138344663	1	182742	17.4794	protein_coding	ARFGEF family member 3 [Source:HGNC Symbol;Acc:HGNC:21213]
ANXA4	ENSG00000196975	1.79719	1.94e-57	TRUE	FALSE	FALSE	a_NONE	307	ANXA4	2	69644425	69827100	1	182675	17.4789	protein_coding	annexin A4 [Source:HGNC Symbol;Acc:HGNC:542]
KIAA1958	ENSG00000165185	-0.586311	4.35e-21	TRUE	FALSE	FALSE	a_NONE	158405	KIAA1958	9	112486847	112669397	1	182550	17.4779	protein_coding	KIAA1958 [Source:HGNC Symbol;Acc:HGNC:23427]
RABGEF1	ENSG00000284461	0.179724	0.836053	FALSE	FALSE	FALSE	a_NONE	27342	RABGEF1	7	66628958	66811459	1	182501	17.4775	protein_coding	RAB guanine nucleotide exchange factor 1 [Source:HGNC Symbol;Acc:HGNC:17676]
RAP1GDS1	ENSG00000138698	-0.242459	0.0914085	TRUE	FALSE	FALSE	a_NONE	5910	RAP1GDS1	4	98261384	98443861	1	182477	17.4774	protein_coding	Rap1 GTPase-GDP dissociation stimulator 1 [Source:HGNC Symbol;Acc:HGNC:9859]
IFT43	ENSG00000119650	0.791682	8.97e-14	TRUE	FALSE	FALSE	a_NONE	112752	IFT43	14	75902136	76084585	1	182449	17.4771	protein_coding	intraflagellar transport 43 [Source:HGNC Symbol;Acc:HGNC:29669]
PCDHGA1	ENSG00000204956	0.0441492	0.93617	FALSE	FALSE	FALSE	a_NONE	56114	PCDHGA1	5	141330571	141512981	1	182410	17.4768	protein_coding	protocadherin gamma subfamily A, 1 [Source:HGNC Symbol;Acc:HGNC:8696]
CDH11	ENSG00000140937	0.702097	1.33e-06	TRUE	FALSE	FALSE	a_NONE	1009	CDH11	16	64943753	65126112	-1	182359	17.4764	protein_coding	cadherin 11 [Source:HGNC Symbol;Acc:HGNC:1750]
PTPRS	ENSG00000105426	0.274049	0.0621475	TRUE	FALSE	FALSE	a_NONE	5802	PTPRS	19	5158495	5340803	-1	182308	17.476	protein_coding	protein tyrosine phosphatase, receptor type S [Source:HGNC Symbol;Acc:HGNC:9681]
BRIP1	ENSG00000136492	-0.422797	0.000157576	TRUE	FALSE	FALSE	a_NONE	83990	BRIP1	17	61681266	61863521	-1	182255	17.4756	protein_coding	BRCA1 interacting protein C-terminal helicase 1 [Source:HGNC Symbol;Acc:HGNC:20473]
PIK3CB	ENSG00000051382	-0.0914153	0.684442	TRUE	FALSE	FALSE	a_NONE	5291	PIK3CB	3	138652699	138834938	-1	182239	17.4755	protein_coding	phosphatidylinositol-4,5-bisphosphate 3-kinase catalytic subunit beta [Source:HGNC Symbol;Acc:HGNC:8976]
PPP2R3A	ENSG00000073711	1.32529	2.88e-24	FALSE	FALSE	FALSE	a_NONE	5523	PPP2R3A	3	135965673	136147891	1	182218	17.4753	protein_coding	protein phosphatase 2 regulatory subunit B''alpha [Source:HGNC Symbol;Acc:HGNC:9307]
TTBK2	ENSG00000128881	-0.6609	6.18e-16	TRUE	FALSE	FALSE	a_NONE	146057	TTBK2	15	42738734	42920809	-1	182075	17.4742	protein_coding	tau tubulin kinase 2 [Source:HGNC Symbol;Acc:HGNC:19141]
PRLR	ENSG00000113494	1.04077	0.242207	FALSE	FALSE	FALSE	a_NONE	5618	PRLR	5	35048756	35230589	-1	181833	17.4723	protein_coding	prolactin receptor [Source:HGNC Symbol;Acc:HGNC:9446]
INSR	ENSG00000171105	0.171495	0.573907	TRUE	FALSE	FALSE	a_NONE	3643	INSR	19	7112255	7294034	-1	181779	17.4718	protein_coding	insulin receptor [Source:HGNC Symbol;Acc:HGNC:6091]
MFAP3	ENSG00000037749	-0.243435	0.000839306	TRUE	FALSE	FALSE	a_NONE	4238	MFAP3	5	154038906	154220478	1	181572	17.4702	protein_coding	microfibril associated protein 3 [Source:HGNC Symbol;Acc:HGNC:7034]
SRRM4	ENSG00000139767	-12.1202	4e-32	TRUE	FALSE	FALSE	a_NONE	84530	SRRM4	12	118981495	119163051	1	181556	17.4701	protein_coding	serine/arginine repetitive matrix 4 [Source:HGNC Symbol;Acc:HGNC:29389]
SORL1	ENSG00000137642	-1.0647	1.64e-28	TRUE	FALSE	FALSE	a_NONE	6653	SORL1	11	121452203	121633693	1	181490	17.4695	protein_coding	sortilin related receptor 1 [Source:HGNC Symbol;Acc:HGNC:11185]
IGF2BP2	ENSG00000073792	8.99835	7.71e-20	FALSE	FALSE	FALSE	a_NONE	10644	IGF2BP2	3	185643739	185825056	-1	181317	17.4682	protein_coding	insulin like growth factor 2 mRNA binding protein 2 [Source:HGNC Symbol;Acc:HGNC:28867]
AC079447.1	ENSG00000241962	0.636757	0.436256	FALSE	FALSE	FALSE	a_NONE	NA	AC079447.1	2	99141485	99322741	1	181256	17.4677	protein_coding
AFAP1	ENSG00000196526	-0.835998	6.9e-34	TRUE	FALSE	FALSE	a_NONE	60312	AFAP1	4	7758714	7939926	-1	181212	17.4673	protein_coding	actin filament associated protein 1 [Source:HGNC Symbol;Acc:HGNC:24017]
DDX60L	ENSG00000181381	2.19263	7.92e-08	FALSE	FALSE	FALSE	a_NONE	91351	DDX60L	4	168356735	168537786	-1	181051	17.466	protein_coding	DEAD-box helicase 60 like [Source:HGNC Symbol;Acc:HGNC:26429]
ZNF827	ENSG00000151612	0.00464706	0.99189	TRUE	FALSE	FALSE	a_NONE	152485	ZNF827	4	145757627	145938635	-1	181008	17.4657	protein_coding	zinc finger protein 827 [Source:HGNC Symbol;Acc:HGNC:27193]
SCN9A	ENSG00000169432	3.47276	2.32e-142	TRUE	FALSE	FALSE	a_NONE	6335	SCN9A	2	166195185	166375993	-1	180808	17.4641	protein_coding	sodium voltage-gated channel alpha subunit 9 [Source:HGNC Symbol;Acc:HGNC:10597]
TMEM74	ENSG00000164841	-0.129562	0.942046	FALSE	FALSE	FALSE	a_NONE	157753	TMEM74	8	108606850	108787615	-1	180765	17.4638	protein_coding	transmembrane protein 74 [Source:HGNC Symbol;Acc:HGNC:26409]
LCORL	ENSG00000178177	0.0730751	0.796927	TRUE	FALSE	FALSE	a_NONE	254251	LCORL	4	17841199	18021876	-1	180677	17.4631	protein_coding	ligand dependent nuclear receptor corepressor like [Source:HGNC Symbol;Acc:HGNC:30776]
WWC1	ENSG00000113645	0.427288	0.0659199	TRUE	FALSE	FALSE	a_NONE	23286	WWC1	5	168291651	168472303	1	180652	17.4629	protein_coding	WW and C2 domain containing 1 [Source:HGNC Symbol;Acc:HGNC:29435]
PARP8	ENSG00000151883	0.0197471	0.947447	TRUE	FALSE	FALSE	a_NONE	79668	PARP8	5	50665899	50846522	1	180623	17.4626	protein_coding	poly(ADP-ribose) polymerase family member 8 [Source:HGNC Symbol;Acc:HGNC:26124]
NXN	ENSG00000167693	0.0288019	0.894895	TRUE	FALSE	FALSE	a_NONE	64359	NXN	17	799313	979770	-1	180457	17.4613	protein_coding	nucleoredoxin [Source:HGNC Symbol;Acc:HGNC:18008]
EML5	ENSG00000165521	-0.0898172	0.440436	TRUE	FALSE	FALSE	a_NONE	161436	EML5	14	88612431	88792752	-1	180321	17.4602	protein_coding	echinoderm microtubule associated protein like 5 [Source:HGNC Symbol;Acc:HGNC:18197]
ZNF618	ENSG00000157657	0.0249387	0.809423	TRUE	FALSE	FALSE	a_NONE	114991	ZNF618	9	113876282	114056591	1	180309	17.4601	protein_coding	zinc finger protein 618 [Source:HGNC Symbol;Acc:HGNC:29416]
ADAM19	ENSG00000135074	-0.343467	0.00231472	TRUE	FALSE	FALSE	a_NONE	8728	ADAM19	5	157395534	157575775	-1	180241	17.4596	protein_coding	ADAM metallopeptidase domain 19 [Source:HGNC Symbol;Acc:HGNC:197]
SLC39A8	ENSG00000138821	1.06075	1.35e-10	TRUE	FALSE	FALSE	a_NONE	64116	SLC39A8	4	102251041	102431258	-1	180217	17.4594	protein_coding	solute carrier family 39 member 8 [Source:HGNC Symbol;Acc:HGNC:20862]
MYO1B	ENSG00000128641	-0.00675016	0.974422	TRUE	FALSE	FALSE	a_NONE	4430	MYO1B	2	191245185	191425389	1	180204	17.4593	protein_coding	myosin IB [Source:HGNC Symbol;Acc:HGNC:7596]
MVB12B	ENSG00000196814	-0.639399	1.85e-07	TRUE	FALSE	FALSE	a_NONE	89853	MVB12B	9	126326849	126507041	1	180192	17.4592	protein_coding	multivesicular body subunit 12B [Source:HGNC Symbol;Acc:HGNC:23368]
TMEM164	ENSG00000157600	0.0728257	0.745353	TRUE	FALSE	FALSE	a_NONE	84187	TMEM164	X	110002631	110182734	1	180103	17.4585	protein_coding	transmembrane protein 164 [Source:HGNC Symbol;Acc:HGNC:26217]
ATRN	ENSG00000088812	0.241935	1.21e-05	TRUE	FALSE	FALSE	a_NONE	8455	ATRN	20	3471040	3651122	1	180082	17.4583	protein_coding	attractin [Source:HGNC Symbol;Acc:HGNC:885]
ADAMTS16	ENSG00000145536	-2.63709	0.0323648	FALSE	FALSE	FALSE	a_NONE	170690	ADAMTS16	5	5140330	5320304	1	179974	17.4574	protein_coding	ADAM metallopeptidase with thrombospondin type 1 motif 16 [Source:HGNC Symbol;Acc:HGNC:17108]
RFX4	ENSG00000111783	-0.606302	0.841207	FALSE	FALSE	FALSE	a_NONE	5992	RFX4	12	106582907	106762803	1	179896	17.4568	protein_coding	regulatory factor X4 [Source:HGNC Symbol;Acc:HGNC:9985]
TMLHE	ENSG00000185973	-0.05854	0.721015	TRUE	FALSE	FALSE	a_NONE	55217	TMLHE	X	155490115	155669944	-1	179829	17.4563	protein_coding	trimethyllysine hydroxylase, epsilon [Source:HGNC Symbol;Acc:HGNC:18308]
SEMA3C	ENSG00000075223	-1.40728	5.93e-20	TRUE	FALSE	FALSE	a_NONE	10512	SEMA3C	7	80742538	80922359	-1	179821	17.4562	protein_coding	semaphorin 3C [Source:HGNC Symbol;Acc:HGNC:10725]
PACSIN2	ENSG00000100266	-0.799588	4.26e-08	TRUE	FALSE	FALSE	a_NONE	11252	PACSIN2	22	42835412	43015145	-1	179733	17.4555	protein_coding	protein kinase C and casein kinase substrate in neurons 2 [Source:HGNC Symbol;Acc:HGNC:8571]
PIP4K2A	ENSG00000150867	0.191316	0.443569	TRUE	FALSE	FALSE	a_NONE	5305	PIP4K2A	10	22534849	22714555	-1	179706	17.4553	protein_coding	phosphatidylinositol-5-phosphate 4-kinase type 2 alpha [Source:HGNC Symbol;Acc:HGNC:8997]
COL28A1	ENSG00000215018	0.466035	0.617975	FALSE	FALSE	FALSE	a_NONE	340267	COL28A1	7	7356203	7535853	-1	179650	17.4548	protein_coding	collagen type XXVIII alpha 1 chain [Source:HGNC Symbol;Acc:HGNC:22442]
STAB2	ENSG00000136011	1.48229	0.729983	FALSE	FALSE	FALSE	a_NONE	55576	STAB2	12	103587273	103766727	1	179454	17.4533	protein_coding	stabilin 2 [Source:HGNC Symbol;Acc:HGNC:18629]
WWP2	ENSG00000198373	-0.127777	0.625777	TRUE	FALSE	FALSE	a_NONE	11060	WWP2	16	69762306	69941741	1	179435	17.4531	protein_coding	WW domain containing E3 ubiquitin protein ligase 2 [Source:HGNC Symbol;Acc:HGNC:16804]
ITPK1	ENSG00000100605	-0.240068	0.248305	TRUE	FALSE	FALSE	a_NONE	3705	ITPK1	14	92936914	93116320	-1	179406	17.4529	protein_coding	inositol-tetrakisphosphate 1-kinase [Source:HGNC Symbol;Acc:HGNC:6177]
EFCAB5	ENSG00000176927	0.582572	0.499224	FALSE	FALSE	FALSE	a_NONE	374786	EFCAB5	17	29929200	30108452	1	179252	17.4516	protein_coding	EF-hand calcium binding domain 5 [Source:HGNC Symbol;Acc:HGNC:24801]
DCLK2	ENSG00000170390	0.0561667	0.907601	TRUE	FALSE	FALSE	a_NONE	166614	DCLK2	4	150078274	150257457	1	179183	17.4511	protein_coding	doublecortin like kinase 2 [Source:HGNC Symbol;Acc:HGNC:19002]
TBC1D19	ENSG00000109680	0.0590549	0.833805	TRUE	FALSE	FALSE	a_NONE	55296	TBC1D19	4	26576437	26755351	1	178914	17.4489	protein_coding	TBC1 domain family member 19 [Source:HGNC Symbol;Acc:HGNC:25624]
SLC24A4	ENSG00000140090	-0.0535219	0.968803	FALSE	FALSE	FALSE	a_NONE	123041	SLC24A4	14	92322581	92501483	1	178902	17.4488	protein_coding	solute carrier family 24 member 4 [Source:HGNC Symbol;Acc:HGNC:10978]
PTPRE	ENSG00000132334	-2.25616	3.07e-07	FALSE	FALSE	FALSE	a_NONE	5791	PTPRE	10	127907061	128085855	1	178794	17.4479	protein_coding	protein tyrosine phosphatase, receptor type E [Source:HGNC Symbol;Acc:HGNC:9669]
AC002429.2	ENSG00000236197	1.49507	0.304176	FALSE	FALSE	FALSE	a_NONE	NA	AC002429.2	7	95035731	95214332	-1	178601	17.4464	protein_coding
HSPA12A	ENSG00000165868	-2.58867	3.43e-187	TRUE	FALSE	FALSE	a_NONE	259217	HSPA12A	10	116671192	116849741	-1	178549	17.446	protein_coding	heat shock protein family A (Hsp70) member 12A [Source:HGNC Symbol;Acc:HGNC:19022]
PRKAR1B	ENSG00000188191	0.178752	0.256487	TRUE	FALSE	FALSE	a_NONE	5575	PRKAR1B	7	549197	727650	-1	178453	17.4452	protein_coding	protein kinase cAMP-dependent type I regulatory subunit beta [Source:HGNC Symbol;Acc:HGNC:9390]
ATAD2B	ENSG00000119778	-0.695415	2.04e-07	TRUE	FALSE	FALSE	a_NONE	54454	ATAD2B	2	23748664	23927114	-1	178450	17.4452	protein_coding	ATPase family, AAA domain containing 2B [Source:HGNC Symbol;Acc:HGNC:29230]
GPD2	ENSG00000115159	0.28114	0.0373834	TRUE	FALSE	FALSE	a_NONE	2820	GPD2	2	156435290	156613735	1	178445	17.4451	protein_coding	glycerol-3-phosphate dehydrogenase 2 [Source:HGNC Symbol;Acc:HGNC:4456]
PHF20	ENSG00000025293	-0.0755998	0.63085	TRUE	FALSE	FALSE	a_NONE	51230	PHF20	20	35771974	35950381	1	178407	17.4448	protein_coding	PHD finger protein 20 [Source:HGNC Symbol;Acc:HGNC:16098]
ARID2	ENSG00000189079	-0.20573	0.127244	TRUE	FALSE	FALSE	a_NONE	196528	ARID2	12	45729665	45908040	1	178375	17.4446	protein_coding	AT-rich interaction domain 2 [Source:HGNC Symbol;Acc:HGNC:18037]
KYNU	ENSG00000115919	0.210714	0.431412	FALSE	FALSE	FALSE	a_NONE	8942	KYNU	2	142877498	143055832	1	178334	17.4442	protein_coding	kynureninase [Source:HGNC Symbol;Acc:HGNC:6469]
RB1	ENSG00000139687	0.0395594	0.86674	TRUE	FALSE	FALSE	a_NONE	5925	RB1	13	48303751	48481986	1	178235	17.4434	protein_coding	RB transcriptional corepressor 1 [Source:HGNC Symbol;Acc:HGNC:9884]
SMOC1	ENSG00000198732	-3.92698	9.91e-07	FALSE	FALSE	FALSE	a_NONE	64093	SMOC1	14	69854131	70032366	1	178235	17.4434	protein_coding	SPARC related modular calcium binding 1 [Source:HGNC Symbol;Acc:HGNC:20318]
CTNNBL1	ENSG00000132792	-0.209894	0.0258901	TRUE	FALSE	FALSE	a_NONE	56259	CTNNBL1	20	37693955	37872129	1	178174	17.4429	protein_coding	catenin beta like 1 [Source:HGNC Symbol;Acc:HGNC:15879]
PCDHA7	ENSG00000204963	0.22039	0.845791	FALSE	FALSE	FALSE	a_NONE	56141	PCDHA7	5	140834248	141012344	1	178096	17.4423	protein_coding	protocadherin alpha 7 [Source:HGNC Symbol;Acc:HGNC:8673]
ADAM32	ENSG00000197140	-1.21669	0.0571159	FALSE	FALSE	FALSE	a_NONE	203102	ADAM32	8	39106990	39284911	1	177921	17.4409	protein_coding	ADAM metallopeptidase domain 32 [Source:HGNC Symbol;Acc:HGNC:15479]
RAB27B	ENSG00000041353	-1.1037	0.00174296	FALSE	FALSE	FALSE	a_NONE	5874	RAB27B	18	54717860	54895516	1	177656	17.4387	protein_coding	RAB27B, member RAS oncogene family [Source:HGNC Symbol;Acc:HGNC:9767]
MTSS1	ENSG00000170873	0.214936	0.547337	TRUE	FALSE	FALSE	a_NONE	9788	MTSS1	8	124550790	124728429	-1	177639	17.4386	protein_coding	MTSS1, I-BAR domain containing [Source:HGNC Symbol;Acc:HGNC:20443]
TBCA	ENSG00000171530	0.0564275	0.750402	TRUE	FALSE	FALSE	a_NONE	6902	TBCA	5	77691166	77868780	-1	177614	17.4384	protein_coding	tubulin folding cofactor A [Source:HGNC Symbol;Acc:HGNC:11579]
ADAM23	ENSG00000114948	-0.71424	1.53e-09	TRUE	FALSE	FALSE	a_NONE	8745	ADAM23	2	206443539	206621130	1	177591	17.4382	protein_coding	ADAM metallopeptidase domain 23 [Source:HGNC Symbol;Acc:HGNC:202]
FAM49B	ENSG00000153310	-0.342203	1.2e-05	TRUE	FALSE	FALSE	a_NONE	51571	FAM49B	8	129839593	130017129	-1	177536	17.4378	protein_coding	family with sequence similarity 49 member B [Source:HGNC Symbol;Acc:HGNC:25216]
SPIN3	ENSG00000204271	0.0507288	0.753867	TRUE	FALSE	FALSE	a_NONE	169981	SPIN3	X	56818298	56995827	-1	177529	17.4377	protein_coding	spindlin family member 3 [Source:HGNC Symbol;Acc:HGNC:27272]
TDRD3	ENSG00000083544	0.514188	8.6e-07	TRUE	FALSE	FALSE	a_NONE	81550	TDRD3	13	60396457	60573878	1	177421	17.4368	protein_coding	tudor domain containing 3 [Source:HGNC Symbol;Acc:HGNC:20612]
CALCB	ENSG00000175868	-1.95746	3.54e-35	TRUE	FALSE	FALSE	a_NONE	797	CALCB	11	14904997	15082342	1	177345	17.4362	protein_coding	calcitonin related polypeptide beta [Source:HGNC Symbol;Acc:HGNC:1438]
SSPN	ENSG00000123096	1.46971	2.18e-32	FALSE	FALSE	FALSE	a_NONE	8082	SSPN	12	26121991	26299290	1	177299	17.4358	protein_coding	sarcospan [Source:HGNC Symbol;Acc:HGNC:11322]
R3HDM2	ENSG00000179912	0.23892	0.409413	TRUE	FALSE	FALSE	a_NONE	22864	R3HDM2	12	57253762	57431005	-1	177243	17.4354	protein_coding	R3H domain containing 2 [Source:HGNC Symbol;Acc:HGNC:29167]
MDN1	ENSG00000112159	-0.00448095	0.987608	TRUE	FALSE	FALSE	a_NONE	23195	MDN1	6	89642499	89819723	-1	177224	17.4352	protein_coding	midasin AAA ATPase 1 [Source:HGNC Symbol;Acc:HGNC:18302]
DEPTOR	ENSG00000155792	0.958288	0.0162633	FALSE	FALSE	FALSE	a_NONE	64798	DEPTOR	8	119873717	120050913	1	177196	17.435	protein_coding	DEP domain containing MTOR interacting protein [Source:HGNC Symbol;Acc:HGNC:22953]
PPP1R1C	ENSG00000150722	-0.612579	0.647309	FALSE	FALSE	FALSE	a_NONE	151242	PPP1R1C	2	181954241	182131398	1	177157	17.4347	protein_coding	protein phosphatase 1 regulatory inhibitor subunit 1C [Source:HGNC Symbol;Acc:HGNC:14940]
LYPD6B	ENSG00000150556	-0.11846	0.943135	FALSE	FALSE	FALSE	a_NONE	130576	LYPD6B	2	149038107	149215262	1	177155	17.4347	protein_coding	LY6/PLAUR domain containing 6B [Source:HGNC Symbol;Acc:HGNC:27018]
TCF7L1	ENSG00000152284	2.22943	1.73e-44	FALSE	FALSE	FALSE	a_NONE	83439	TCF7L1	2	85133410	85310388	1	176978	17.4332	protein_coding	transcription factor 7 like 1 [Source:HGNC Symbol;Acc:HGNC:11640]
CTBP2	ENSG00000175029	-0.00325122	0.992258	TRUE	FALSE	FALSE	a_NONE	1488	CTBP2	10	124984317	125161170	-1	176853	17.4322	protein_coding	C-terminal binding protein 2 [Source:HGNC Symbol;Acc:HGNC:2495]
SH3RF1	ENSG00000154447	0.178422	0.128135	TRUE	FALSE	FALSE	a_NONE	57630	SH3RF1	4	169094256	169271105	-1	176849	17.4322	protein_coding	SH3 domain containing ring finger 1 [Source:HGNC Symbol;Acc:HGNC:17650]
SPATA6	ENSG00000132122	0.690069	0.000809385	TRUE	FALSE	FALSE	a_NONE	54558	SPATA6	1	48295372	48472208	-1	176836	17.4321	protein_coding	spermatogenesis associated 6 [Source:HGNC Symbol;Acc:HGNC:18309]
NPAS2	ENSG00000170485	-0.449734	0.373273	FALSE	FALSE	FALSE	a_NONE	4862	NPAS2	2	100820152	100996829	1	176677	17.4308	protein_coding	neuronal PAS domain protein 2 [Source:HGNC Symbol;Acc:HGNC:7895]
CLCN5	ENSG00000171365	-0.572664	1.44e-08	TRUE	FALSE	FALSE	a_NONE	1184	CLCN5	X	49922615	50099235	1	176620	17.4303	protein_coding	chloride voltage-gated channel 5 [Source:HGNC Symbol;Acc:HGNC:2023]
FAT4	ENSG00000196159	0.563851	0.0151658	FALSE	FALSE	FALSE	a_NONE	79633	FAT4	4	125316399	125492932	1	176533	17.4296	protein_coding	FAT atypical cadherin 4 [Source:HGNC Symbol;Acc:HGNC:23109]
RAI14	ENSG00000039560	-0.830329	0.0169914	TRUE	FALSE	FALSE	a_NONE	26064	RAI14	5	34656237	34832627	1	176390	17.4284	protein_coding	retinoic acid induced 14 [Source:HGNC Symbol;Acc:HGNC:14873]
SPATS2L	ENSG00000196141	1.14306	4.82e-52	TRUE	FALSE	FALSE	a_NONE	26010	SPATS2L	2	200305881	200482263	1	176382	17.4283	protein_coding	spermatogenesis associated serine rich 2 like [Source:HGNC Symbol;Acc:HGNC:24574]
CELSR1	ENSG00000075275	4.29575	2.1e-136	FALSE	FALSE	FALSE	a_NONE	9620	CELSR1	22	46360834	46537170	-1	176336	17.428	protein_coding	cadherin EGF LAG seven-pass G-type receptor 1 [Source:HGNC Symbol;Acc:HGNC:1850]
FREM1	ENSG00000164946	0.973467	1.13e-06	FALSE	FALSE	FALSE	a_NONE	158326	FREM1	9	14734666	14910995	-1	176329	17.4279	protein_coding	FRAS1 related extracellular matrix 1 [Source:HGNC Symbol;Acc:HGNC:23399]
ARMC9	ENSG00000135931	-0.0170947	0.973362	TRUE	FALSE	FALSE	a_NONE	80210	ARMC9	2	231198546	231374837	1	176291	17.4276	protein_coding	armadillo repeat containing 9 [Source:HGNC Symbol;Acc:HGNC:20730]
OLA1	ENSG00000138430	-0.236981	0.0196996	TRUE	FALSE	FALSE	a_NONE	29789	OLA1	2	174072447	174248698	-1	176251	17.4273	protein_coding	Obg like ATPase 1 [Source:HGNC Symbol;Acc:HGNC:28833]
BMPR1A	ENSG00000107779	-0.08758	0.609708	TRUE	FALSE	FALSE	a_NONE	657	BMPR1A	10	86756601	86932838	1	176237	17.4272	protein_coding	bone morphogenetic protein receptor type 1A [Source:HGNC Symbol;Acc:HGNC:1076]
AC093155.3	ENSG00000267561	-0.656697	0.25388	FALSE	FALSE	FALSE	a_NONE	NA	AC093155.3	1	86993009	87169204	1	176195	17.4268	protein_coding
LAMA1	ENSG00000101680	0.0642807	0.868615	TRUE	FALSE	FALSE	a_NONE	284217	LAMA1	18	6941744	7117814	-1	176070	17.4258	protein_coding	laminin subunit alpha 1 [Source:HGNC Symbol;Acc:HGNC:6481]
HSD17B12	ENSG00000149084	0.127704	0.471633	TRUE	FALSE	FALSE	a_NONE	51144	HSD17B12	11	43680558	43856617	1	176059	17.4257	protein_coding	hydroxysteroid 17-beta dehydrogenase 12 [Source:HGNC Symbol;Acc:HGNC:18646]
IQSEC1	ENSG00000144711	-0.196592	0.080345	TRUE	FALSE	FALSE	a_NONE	9922	IQSEC1	3	12897220	13073117	-1	175897	17.4244	protein_coding	IQ motif and Sec7 domain 1 [Source:HGNC Symbol;Acc:HGNC:29112]
VWF	ENSG00000110799	-1.44651	0.715332	FALSE	FALSE	FALSE	a_NONE	7450	VWF	12	5948874	6124770	-1	175896	17.4244	protein_coding	von Willebrand factor [Source:HGNC Symbol;Acc:HGNC:12726]
MYOF	ENSG00000138119	-2.37932	0.000104046	FALSE	FALSE	FALSE	a_NONE	26509	MYOF	10	93306429	93482317	-1	175888	17.4243	protein_coding	myoferlin [Source:HGNC Symbol;Acc:HGNC:3656]
STON2	ENSG00000140022	-0.720657	7.89e-10	TRUE	FALSE	FALSE	a_NONE	85439	STON2	14	81260656	81436465	-1	175809	17.4236	protein_coding	stonin 2 [Source:HGNC Symbol;Acc:HGNC:30652]
HELZ	ENSG00000198265	-0.0466803	0.846083	TRUE	FALSE	FALSE	a_NONE	9931	HELZ	17	67070438	67245989	-1	175551	17.4215	protein_coding	helicase with zinc finger [Source:HGNC Symbol;Acc:HGNC:16878]
POLD3	ENSG00000077514	-0.0493428	0.644	TRUE	FALSE	FALSE	a_NONE	10714	POLD3	11	74493851	74669117	1	175266	17.4192	protein_coding	DNA polymerase delta 3, accessory subunit [Source:HGNC Symbol;Acc:HGNC:20932]
CDC14A	ENSG00000079335	0.261597	0.212406	FALSE	FALSE	FALSE	a_NONE	8556	CDC14A	1	100345025	100520277	1	175252	17.4191	protein_coding	cell division cycle 14A [Source:HGNC Symbol;Acc:HGNC:1718]
MPRIP	ENSG00000133030	-0.534312	1.14e-29	TRUE	FALSE	FALSE	a_NONE	23164	MPRIP	17	17042545	17217679	1	175134	17.4181	protein_coding	myosin phosphatase Rho interacting protein [Source:HGNC Symbol;Acc:HGNC:30321]
DMXL2	ENSG00000104093	-1.02517	2.06e-22	TRUE	FALSE	FALSE	a_NONE	23312	DMXL2	15	51447711	51622833	-1	175122	17.418	protein_coding	Dmx like 2 [Source:HGNC Symbol;Acc:HGNC:2938]
MEGF10	ENSG00000145794	0.771051	0.807217	FALSE	FALSE	FALSE	a_NONE	84466	MEGF10	5	127290831	127465737	1	174906	17.4162	protein_coding	multiple EGF like domains 10 [Source:HGNC Symbol;Acc:HGNC:29634]
PTPRA	ENSG00000132670	-0.0251586	0.76974	TRUE	FALSE	FALSE	a_NONE	5786	PTPRA	20	2864184	3039076	1	174892	17.4161	protein_coding	protein tyrosine phosphatase, receptor type A [Source:HGNC Symbol;Acc:HGNC:9664]
CGNL1	ENSG00000128849	2.28828	2.22e-167	FALSE	FALSE	FALSE	a_NONE	84952	CGNL1	15	57375967	57550727	1	174760	17.415	protein_coding	cingulin like 1 [Source:HGNC Symbol;Acc:HGNC:25931]
AC068896.1	ENSG00000258539	0.267247	0.790741	FALSE	FALSE	FALSE	a_NONE	NA	AC068896.1	10	124617080	124791727	-1	174647	17.4141	protein_coding
RAP1A	ENSG00000116473	-0.255164	0.0227206	TRUE	FALSE	FALSE	a_NONE	5906	RAP1A	1	111542218	111716691	1	174473	17.4126	protein_coding	RAP1A, member of RAS oncogene family [Source:HGNC Symbol;Acc:HGNC:9855]
JAKMIP1	ENSG00000152969	-2.36534	7.36e-53	TRUE	FALSE	FALSE	a_NONE	152789	JAKMIP1	4	6026199	6200591	-1	174392	17.412	protein_coding	janus kinase and microtubule interacting protein 1 [Source:HGNC Symbol;Acc:HGNC:26460]
PACS1	ENSG00000175115	-0.56712	1.06e-08	TRUE	FALSE	FALSE	a_NONE	55690	PACS1	11	66070363	66244747	1	174384	17.4119	protein_coding	phosphofurin acidic cluster sorting protein 1 [Source:HGNC Symbol;Acc:HGNC:30032]
HMBOX1	ENSG00000147421	0.847542	6.4e-19	TRUE	FALSE	FALSE	a_NONE	79618	HMBOX1	8	28890394	29064764	1	174370	17.4118	protein_coding	homeobox containing 1 [Source:HGNC Symbol;Acc:HGNC:26137]
ARHGEF9	ENSG00000131089	0.259521	0.288732	TRUE	FALSE	FALSE	a_NONE	23229	ARHGEF9	X	63634967	63809274	-1	174307	17.4113	protein_coding	Cdc42 guanine nucleotide exchange factor 9 [Source:HGNC Symbol;Acc:HGNC:14561]
PCDHGA2	ENSG00000081853	-0.596619	0.295909	FALSE	FALSE	FALSE	a_NONE	56113	PCDHGA2	5	141338760	141512979	1	174219	17.4105	protein_coding	protocadherin gamma subfamily A, 2 [Source:HGNC Symbol;Acc:HGNC:8700]
CCDC149	ENSG00000181982	-1.56994	0.350462	FALSE	FALSE	FALSE	a_NONE	91050	CCDC149	4	24806117	24980204	-1	174087	17.4094	protein_coding	coiled-coil domain containing 149 [Source:HGNC Symbol;Acc:HGNC:25405]
DNAH10	ENSG00000197653	-1.24756	8.07e-08	TRUE	FALSE	FALSE	a_NONE	196385	DNAH10	12	123762188	123936206	1	174018	17.4089	protein_coding	dynein axonemal heavy chain 10 [Source:HGNC Symbol;Acc:HGNC:2941]
ZNRF3	ENSG00000183579	0.779571	1.45e-17	TRUE	FALSE	FALSE	a_NONE	84133	ZNRF3	22	28883592	29057487	1	173895	17.4079	protein_coding	zinc and ring finger 3 [Source:HGNC Symbol;Acc:HGNC:18126]
MPDZ	ENSG00000107186	-0.0335934	0.895599	TRUE	FALSE	FALSE	a_NONE	8777	MPDZ	9	13105704	13279590	-1	173886	17.4078	protein_coding	multiple PDZ domain crumbs cell polarity complex component [Source:HGNC Symbol;Acc:HGNC:7208]
RPH3AL	ENSG00000181031	-1.00732	0.00385334	FALSE	FALSE	FALSE	a_NONE	9501	RPH3AL	17	212389	386254	-1	173865	17.4076	protein_coding	rabphilin 3A like (without C2 domains) [Source:HGNC Symbol;Acc:HGNC:10296]
PKD1L1	ENSG00000158683	-0.375227	0.725107	FALSE	FALSE	FALSE	a_NONE	168507	PKD1L1	7	47774652	47948491	-1	173839	17.4074	protein_coding	polycystin 1 like 1, transient receptor potential channel interacting [Source:HGNC Symbol;Acc:HGNC:18053]
NOX4	ENSG00000086991	-0.125278	0.621166	TRUE	FALSE	FALSE	a_NONE	50507	NOX4	11	89324356	89498187	-1	173831	17.4073	protein_coding	NADPH oxidase 4 [Source:HGNC Symbol;Acc:HGNC:7891]
LRRTM3	ENSG00000198739	4.13373	0.00767402	FALSE	FALSE	FALSE	a_NONE	347731	LRRTM3	10	66926006	67099830	1	173824	17.4073	protein_coding	leucine rich repeat transmembrane neuronal 3 [Source:HGNC Symbol;Acc:HGNC:19410]
PARVB	ENSG00000188677	-0.059016	0.821918	TRUE	FALSE	FALSE	a_NONE	29780	PARVB	22	43999211	44172949	1	173738	17.4066	protein_coding	parvin beta [Source:HGNC Symbol;Acc:HGNC:14653]
ABL1	ENSG00000097007	-0.15501	0.138202	TRUE	FALSE	FALSE	a_NONE	25	ABL1	9	130713946	130887675	1	173729	17.4065	protein_coding	ABL proto-oncogene 1, non-receptor tyrosine kinase [Source:HGNC Symbol;Acc:HGNC:76]
SLMAP	ENSG00000163681	-0.214875	0.323419	TRUE	FALSE	FALSE	a_NONE	7871	SLMAP	3	57755450	57929168	1	173718	17.4064	protein_coding	sarcolemma associated protein [Source:HGNC Symbol;Acc:HGNC:16643]
ATXN10	ENSG00000130638	-0.0485503	0.713375	TRUE	FALSE	FALSE	a_NONE	25814	ATXN10	22	45671798	45845307	1	173509	17.4047	protein_coding	ataxin 10 [Source:HGNC Symbol;Acc:HGNC:10549]
UBE3D	ENSG00000118420	0.285372	0.69231	TRUE	FALSE	FALSE	a_NONE	90025	UBE3D	6	82892398	83065841	-1	173443	17.4041	protein_coding	ubiquitin protein ligase E3D [Source:HGNC Symbol;Acc:HGNC:21381]
SHC3	ENSG00000148082	0.125878	0.302906	TRUE	FALSE	FALSE	a_NONE	53358	SHC3	9	89005771	89178767	-1	172996	17.4004	protein_coding	SHC adaptor protein 3 [Source:HGNC Symbol;Acc:HGNC:18181]
AVEN	ENSG00000169857	-0.445237	0.027506	TRUE	FALSE	FALSE	a_NONE	57099	AVEN	15	33866227	34039176	-1	172949	17.4	protein_coding	apoptosis and caspase activation inhibitor [Source:HGNC Symbol;Acc:HGNC:13509]
KCNN3	ENSG00000143603	-0.603175	0.438162	FALSE	FALSE	FALSE	a_NONE	3782	KCNN3	1	154697455	154870280	-1	172825	17.399	protein_coding	potassium calcium-activated channel subfamily N member 3 [Source:HGNC Symbol;Acc:HGNC:6292]
EVL	ENSG00000196405	-0.807962	2.32e-11	TRUE	FALSE	FALSE	a_NONE	51466	EVL	14	99971449	100144236	1	172787	17.3986	protein_coding	Enah/Vasp-like [Source:HGNC Symbol;Acc:HGNC:20234]
MBNL2	ENSG00000139793	0.535136	6.43e-07	TRUE	FALSE	FALSE	a_NONE	10150	MBNL2	13	97221434	97394120	1	172686	17.3978	protein_coding	muscleblind like splicing regulator 2 [Source:HGNC Symbol;Acc:HGNC:16746]
ASXL3	ENSG00000141431	-0.756821	5.71e-06	FALSE	FALSE	FALSE	a_NONE	80816	ASXL3	18	33578577	33751192	1	172615	17.3972	protein_coding	additional sex combs like 3, transcriptional regulator [Source:HGNC Symbol;Acc:HGNC:29357]
MAN1A1	ENSG00000111885	-0.120814	0.401328	TRUE	FALSE	FALSE	a_NONE	4121	MAN1A1	6	119177209	119349761	-1	172552	17.3967	protein_coding	mannosidase alpha class 1A member 1 [Source:HGNC Symbol;Acc:HGNC:6821]
LRRK2	ENSG00000188906	0.364213	0.621927	FALSE	FALSE	FALSE	a_NONE	120892	LRRK2	12	40196744	40369285	1	172541	17.3966	protein_coding	leucine rich repeat kinase 2 [Source:HGNC Symbol;Acc:HGNC:18618]
CEMIP	ENSG00000103888	-0.914216	0.0746342	FALSE	FALSE	FALSE	a_NONE	57214	CEMIP	15	80779343	80951776	1	172433	17.3957	protein_coding	cell migration inducing hyaluronan binding protein [Source:HGNC Symbol;Acc:HGNC:29213]
ADAMTS9	ENSG00000163638	-0.945496	2.74e-41	TRUE	FALSE	FALSE	a_NONE	56999	ADAMTS9	3	64515654	64688000	-1	172346	17.3949	protein_coding	ADAM metallopeptidase with thrombospondin type 1 motif 9 [Source:HGNC Symbol;Acc:HGNC:13202]
LRRIQ3	ENSG00000162620	0.315393	0.647537	FALSE	FALSE	FALSE	a_NONE	127255	LRRIQ3	1	74026015	74198187	-1	172172	17.3935	protein_coding	leucine rich repeats and IQ motif containing 3 [Source:HGNC Symbol;Acc:HGNC:28318]
PPFIBP1	ENSG00000110841	0.332471	0.015374	TRUE	FALSE	FALSE	a_NONE	8496	PPFIBP1	12	27523431	27695564	1	172133	17.3932	protein_coding	PPFIA binding protein 1 [Source:HGNC Symbol;Acc:HGNC:9249]
ATP9A	ENSG00000054793	-1.22235	1.65e-206	TRUE	FALSE	FALSE	a_NONE	10079	ATP9A	20	51596514	51768634	-1	172120	17.3931	protein_coding	ATPase phospholipid transporting 9A (putative) [Source:HGNC Symbol;Acc:HGNC:13540]
PPP2R5E	ENSG00000154001	-0.12415	0.368013	TRUE	FALSE	FALSE	a_NONE	5529	PPP2R5E	14	63371357	63543374	-1	172017	17.3922	protein_coding	protein phosphatase 2 regulatory subunit B'epsilon [Source:HGNC Symbol;Acc:HGNC:9313]
DPY30	ENSG00000162961	-0.426396	1.58e-08	TRUE	FALSE	FALSE	a_NONE	84661	DPY30	2	31867809	32039812	-1	172003	17.3921	protein_coding	dpy-30, histone methyltransferase complex regulatory subunit [Source:HGNC Symbol;Acc:HGNC:24590]
CNNM2	ENSG00000148842	0.204769	0.276205	TRUE	FALSE	FALSE	a_NONE	54805	CNNM2	10	102918293	103090221	1	171928	17.3914	protein_coding	cyclin and CBS domain divalent metal cation transport mediator 2 [Source:HGNC Symbol;Acc:HGNC:103]
PLCXD2	ENSG00000240891	-0.325722	0.0195202	TRUE	FALSE	FALSE	a_NONE	257068	PLCXD2	3	111674676	111846447	1	171771	17.3901	protein_coding	phosphatidylinositol specific phospholipase C X domain containing 2 [Source:HGNC Symbol;Acc:HGNC:26462]
MAPK4	ENSG00000141639	-0.686027	7.05e-06	FALSE	FALSE	FALSE	a_NONE	5596	MAPK4	18	50560078	50731824	1	171746	17.3899	protein_coding	mitogen-activated protein kinase 4 [Source:HGNC Symbol;Acc:HGNC:6878]
SH3GL3	ENSG00000140600	-2.06203	0.108984	FALSE	FALSE	FALSE	a_NONE	6457	SH3GL3	15	83447228	83618743	1	171515	17.388	protein_coding	SH3 domain containing GRB2 like 3, endophilin A3 [Source:HGNC Symbol;Acc:HGNC:10832]
SPECC1L-ADORA2A	ENSG00000258555	-0.0795685	0.988238	FALSE	FALSE	FALSE	a_NONE	NA	SPECC1L-ADORA2A	22	24270898	24442356	1	171458	17.3875	protein_coding	SPECC1L-ADORA2A readthrough (NMD candidate) [Source:HGNC Symbol;Acc:HGNC:49185]
HUNK	ENSG00000142149	-0.0832026	0.660072	TRUE	FALSE	FALSE	a_NONE	30811	HUNK	21	31873315	32044633	1	171318	17.3863	protein_coding	hormonally up-regulated Neu-associated kinase [Source:HGNC Symbol;Acc:HGNC:13326]
ITGA1	ENSG00000213949	0.120721	0.375043	TRUE	FALSE	FALSE	a_NONE	3672	ITGA1	5	52787896	52959210	1	171314	17.3863	protein_coding	integrin subunit alpha 1 [Source:HGNC Symbol;Acc:HGNC:6134]
AC068547.1	ENSG00000283228	-0.0314212	0.93387	TRUE	FALSE	FALSE	a_NONE	NA	AC068547.1	2	151802651	151973949	-1	171298	17.3861	protein_coding
PCDHA8	ENSG00000204962	-0.644382	0.00150548	FALSE	FALSE	FALSE	a_NONE	56140	PCDHA8	5	140841187	141012344	1	171157	17.385	protein_coding	protocadherin alpha 8 [Source:HGNC Symbol;Acc:HGNC:8674]
ADGRA3	ENSG00000152990	0.239402	0.0808641	TRUE	FALSE	FALSE	a_NONE	166647	ADGRA3	4	22345071	22516054	-1	170983	17.3835	protein_coding	adhesion G protein-coupled receptor A3 [Source:HGNC Symbol;Acc:HGNC:13839]
KIF1B	ENSG00000054523	-0.531766	3.78e-07	TRUE	FALSE	FALSE	a_NONE	23095	KIF1B	1	10210805	10381603	1	170798	17.3819	protein_coding	kinesin family member 1B [Source:HGNC Symbol;Acc:HGNC:16636]
OBSCN	ENSG00000154358	1.09767	1.11e-12	TRUE	FALSE	FALSE	a_NONE	84033	OBSCN	1	228208130	228378874	1	170744	17.3815	protein_coding	obscurin, cytoskeletal calmodulin and titin-interacting RhoGEF [Source:HGNC Symbol;Acc:HGNC:15719]
NMNAT2	ENSG00000157064	-3.6639	1.09e-87	TRUE	FALSE	FALSE	a_NONE	23057	NMNAT2	1	183248237	183418602	-1	170365	17.3783	protein_coding	nicotinamide nucleotide adenylyltransferase 2 [Source:HGNC Symbol;Acc:HGNC:16789]
TMEM131L	ENSG00000121210	-0.0503058	0.775307	TRUE	FALSE	FALSE	a_NONE	23240	TMEM131L	4	153466346	153636711	1	170365	17.3783	protein_coding	transmembrane 131 like [Source:HGNC Symbol;Acc:HGNC:29146]
MYO6	ENSG00000196586	0.0246123	0.929758	TRUE	FALSE	FALSE	a_NONE	4646	MYO6	6	75749192	75919537	1	170345	17.3781	protein_coding	myosin VI [Source:HGNC Symbol;Acc:HGNC:7605]
AMOTL1	ENSG00000166025	-0.0758396	0.385876	TRUE	FALSE	FALSE	a_NONE	154810	AMOTL1	11	94706431	94876753	1	170322	17.3779	protein_coding	angiomotin like 1 [Source:HGNC Symbol;Acc:HGNC:17811]
SOBP	ENSG00000112320	-0.999709	8.29e-09	TRUE	FALSE	FALSE	a_NONE	55084	SOBP	6	107489958	107660167	1	170209	17.3769	protein_coding	sine oculis binding protein homolog [Source:HGNC Symbol;Acc:HGNC:29256]
POLN	ENSG00000130997	-0.983146	0.0990774	FALSE	FALSE	FALSE	a_NONE	353497	POLN	4	2071918	2242121	-1	170203	17.3769	protein_coding	DNA polymerase nu [Source:HGNC Symbol;Acc:HGNC:18870]
ARFGEF1	ENSG00000066777	-0.126485	0.365396	TRUE	FALSE	FALSE	a_NONE	10565	ARFGEF1	8	67173511	67343677	-1	170166	17.3766	protein_coding	ADP ribosylation factor guanine nucleotide exchange factor 1 [Source:HGNC Symbol;Acc:HGNC:15772]
DSCR4	ENSG00000184029	-7.12577	2.12e-10	FALSE	FALSE	FALSE	a_NONE	NA	DSCR4	21	37951425	38121360	-1	169935	17.3746	protein_coding	Down syndrome critical region 4 [Source:HGNC Symbol;Acc:HGNC:3045]
AKAP9	ENSG00000127914	-0.353486	0.00111034	TRUE	FALSE	FALSE	a_NONE	10142	AKAP9	7	91940867	92110673	1	169806	17.3735	protein_coding	A-kinase anchoring protein 9 [Source:HGNC Symbol;Acc:HGNC:379]
AC005885.1	ENSG00000255595	-1.55013	0.34401	FALSE	FALSE	FALSE	a_NONE	101927531	AC005885.1	12	126191263	126361065	1	169802	17.3735	protein_coding
KCNC2	ENSG00000166006	-0.464609	0.824866	FALSE	FALSE	FALSE	a_NONE	3747	KCNC2	12	75040077	75209868	-1	169791	17.3734	protein_coding	potassium voltage-gated channel subfamily C member 2 [Source:HGNC Symbol;Acc:HGNC:6234]
MICAL2	ENSG00000133816	0.025079	0.982279	TRUE	FALSE	FALSE	a_NONE	9645	MICAL2	11	12094008	12263789	1	169781	17.3733	protein_coding	microtubule associated monooxygenase, calponin and LIM domain containing 2 [Source:HGNC Symbol;Acc:HGNC:24693]
KSR1	ENSG00000141068	-0.695243	2.51e-05	TRUE	FALSE	FALSE	a_NONE	8844	KSR1	17	27456714	27626438	1	169724	17.3728	protein_coding	kinase suppressor of ras 1 [Source:HGNC Symbol;Acc:HGNC:6465]
TMEM64	ENSG00000180694	-0.323743	0.001252	TRUE	FALSE	FALSE	a_NONE	169200	TMEM64	8	90621995	90791632	-1	169637	17.3721	protein_coding	transmembrane protein 64 [Source:HGNC Symbol;Acc:HGNC:25441]
C4orf19	ENSG00000154274	-1.224	0.428275	FALSE	FALSE	FALSE	a_NONE	55286	C4orf19	4	37453941	37623495	1	169554	17.3714	protein_coding	chromosome 4 open reading frame 19 [Source:HGNC Symbol;Acc:HGNC:25618]
TPO	ENSG00000115705	-1.28511	0.323679	FALSE	FALSE	FALSE	a_NONE	7173	TPO	2	1374223	1543711	1	169488	17.3708	protein_coding	thyroid peroxidase [Source:HGNC Symbol;Acc:HGNC:12015]
GARNL3	ENSG00000136895	-0.0211036	0.969958	TRUE	FALSE	FALSE	a_NONE	84253	GARNL3	9	127224265	127393660	1	169395	17.37	protein_coding	GTPase activating Rap/RanGAP domain like 3 [Source:HGNC Symbol;Acc:HGNC:25425]
SCD5	ENSG00000145284	-1.11067	2.2e-63	TRUE	FALSE	FALSE	a_NONE	79966	SCD5	4	82629539	82798857	-1	169318	17.3694	protein_coding	stearoyl-CoA desaturase 5 [Source:HGNC Symbol;Acc:HGNC:21088]
TMEM266	ENSG00000169758	-0.0817197	0.868298	FALSE	FALSE	FALSE	a_NONE	123591	TMEM266	15	76059837	76229121	1	169284	17.3691	protein_coding	transmembrane protein 266 [Source:HGNC Symbol;Acc:HGNC:26763]
HTT	ENSG00000197386	0.0382015	0.934829	TRUE	FALSE	FALSE	a_NONE	3064	HTT	4	3074681	3243959	1	169278	17.369	protein_coding	huntingtin [Source:HGNC Symbol;Acc:HGNC:4851]
GRIN3A	ENSG00000198785	0.732926	0.164648	FALSE	FALSE	FALSE	a_NONE	116443	GRIN3A	9	101569353	101738580	-1	169227	17.3686	protein_coding	glutamate ionotropic receptor NMDA type subunit 3A [Source:HGNC Symbol;Acc:HGNC:16767]
PCDHGA3	ENSG00000254245	-0.980022	0.165135	FALSE	FALSE	FALSE	a_NONE	56112	PCDHGA3	5	141343829	141512979	1	169150	17.3679	protein_coding	protocadherin gamma subfamily A, 3 [Source:HGNC Symbol;Acc:HGNC:8701]
PRR5L	ENSG00000135362	1.1184	0.0799294	FALSE	FALSE	FALSE	a_NONE	79899	PRR5L	11	36296288	36465204	1	168916	17.3659	protein_coding	proline rich 5 like [Source:HGNC Symbol;Acc:HGNC:25878]
SLC1A2	ENSG00000110436	-1.36202	4.26e-05	FALSE	FALSE	FALSE	a_NONE	6506	SLC1A2	11	35251206	35420063	-1	168857	17.3654	protein_coding	solute carrier family 1 member 2 [Source:HGNC Symbol;Acc:HGNC:10940]
MAN1C1	ENSG00000117643	-0.97711	0.000162405	FALSE	FALSE	FALSE	a_NONE	57134	MAN1C1	1	25617468	25786207	1	168739	17.3644	protein_coding	mannosidase alpha class 1C member 1 [Source:HGNC Symbol;Acc:HGNC:19080]
ANKRD31	ENSG00000145700	0.796531	0.0415721	FALSE	FALSE	FALSE	a_NONE	256006	ANKRD31	5	75068275	75236878	-1	168603	17.3633	protein_coding	ankyrin repeat domain 31 [Source:HGNC Symbol;Acc:HGNC:26853]
ROCK2	ENSG00000134318	-0.679437	5.29e-08	TRUE	FALSE	FALSE	a_NONE	9475	ROCK2	2	11179761	11348330	-1	168569	17.363	protein_coding	Rho associated coiled-coil containing protein kinase 2 [Source:HGNC Symbol;Acc:HGNC:10252]
GADL1	ENSG00000144644	0.0830178	0.894266	FALSE	FALSE	FALSE	a_NONE	339896	GADL1	3	30726200	30894765	-1	168565	17.3629	protein_coding	glutamate decarboxylase like 1 [Source:HGNC Symbol;Acc:HGNC:27949]
ACAP2	ENSG00000114331	-0.182099	0.663214	TRUE	FALSE	FALSE	a_NONE	23527	ACAP2	3	195274736	195443078	-1	168342	17.361	protein_coding	ArfGAP with coiled-coil, ankyrin repeat and PH domains 2 [Source:HGNC Symbol;Acc:HGNC:16469]
HMCN2	ENSG00000148357	-3.73427	1.22e-15	FALSE	FALSE	FALSE	a_NONE	256158	HMCN2	9	130265882	130434123	1	168241	17.3602	protein_coding	hemicentin 2 [Source:HGNC Symbol;Acc:HGNC:21293]
SLCO5A1	ENSG00000137571	0.915322	0.489523	FALSE	FALSE	FALSE	a_NONE	81796	SLCO5A1	8	69667047	69835064	-1	168017	17.3582	protein_coding	solute carrier organic anion transporter family member 5A1 [Source:HGNC Symbol;Acc:HGNC:19046]
MATN2	ENSG00000132561	0.358834	0.575669	FALSE	FALSE	FALSE	a_NONE	4147	MATN2	8	97868840	98036716	1	167876	17.357	protein_coding	matrilin 2 [Source:HGNC Symbol;Acc:HGNC:6908]
NECAB1	ENSG00000123119	-0.296287	0.147587	FALSE	FALSE	FALSE	a_NONE	64168	NECAB1	8	90791550	90959408	1	167858	17.3569	protein_coding	N-terminal EF-hand calcium binding protein 1 [Source:HGNC Symbol;Acc:HGNC:20983]
EFHC1	ENSG00000096093	0.696166	5.55e-05	TRUE	FALSE	FALSE	a_NONE	114327	EFHC1	6	52362123	52529886	1	167763	17.3561	protein_coding	EF-hand domain containing 1 [Source:HGNC Symbol;Acc:HGNC:16406]
GDAP1	ENSG00000104381	-0.664113	2.04e-05	TRUE	FALSE	FALSE	a_NONE	54332	GDAP1	8	74321130	74488872	1	167742	17.3559	protein_coding	ganglioside induced differentiation associated protein 1 [Source:HGNC Symbol;Acc:HGNC:15968]
STIM2	ENSG00000109689	-0.099409	0.48266	TRUE	FALSE	FALSE	a_NONE	57620	STIM2	4	26857678	27025381	1	167703	17.3555	protein_coding	stromal interaction molecule 2 [Source:HGNC Symbol;Acc:HGNC:19205]
STAC	ENSG00000144681	-0.117139	0.428404	TRUE	FALSE	FALSE	a_NONE	6769	STAC	3	36380344	36548007	1	167663	17.3552	protein_coding	SH3 and cysteine rich domain [Source:HGNC Symbol;Acc:HGNC:11353]
DNAJC6	ENSG00000116675	-0.97473	3.11e-38	TRUE	FALSE	FALSE	a_NONE	9829	DNAJC6	1	65248219	65415869	1	167650	17.3551	protein_coding	DnaJ heat shock protein family (Hsp40) member C6 [Source:HGNC Symbol;Acc:HGNC:15469]
GPM6B	ENSG00000046653	-1.56555	1.98e-36	TRUE	FALSE	FALSE	a_NONE	2824	GPM6B	X	13771031	13938638	-1	167607	17.3547	protein_coding	glycoprotein M6B [Source:HGNC Symbol;Acc:HGNC:4461]
MACROD1	ENSG00000133315	-0.246551	0.635685	TRUE	FALSE	FALSE	a_NONE	28992	MACROD1	11	63998558	64166106	-1	167548	17.3542	protein_coding	MACRO domain containing 1 [Source:HGNC Symbol;Acc:HGNC:29598]
ADCY5	ENSG00000173175	-0.85954	0.0154604	FALSE	FALSE	FALSE	a_NONE	111	ADCY5	3	123282296	123449758	-1	167462	17.3535	protein_coding	adenylate cyclase 5 [Source:HGNC Symbol;Acc:HGNC:236]
CABIN1	ENSG00000099991	0.154062	0.529034	TRUE	FALSE	FALSE	a_NONE	23523	CABIN1	22	24011192	24178628	1	167436	17.3533	protein_coding	calcineurin binding protein 1 [Source:HGNC Symbol;Acc:HGNC:24187]
NSD1	ENSG00000165671	-0.064751	0.761445	TRUE	FALSE	FALSE	a_NONE	64324	NSD1	5	177133025	177300215	1	167190	17.3511	protein_coding	nuclear receptor binding SET domain protein 1 [Source:HGNC Symbol;Acc:HGNC:14234]
ANKH	ENSG00000154122	-1.26356	1.04e-18	TRUE	FALSE	FALSE	a_NONE	56172	ANKH	5	14704804	14871778	-1	166974	17.3493	protein_coding	ANKH inorganic pyrophosphate transport regulator [Source:HGNC Symbol;Acc:HGNC:15492]
ATP6V0D2	ENSG00000147614	0.698012	0.700611	FALSE	FALSE	FALSE	a_NONE	245972	ATP6V0D2	8	85987323	86154228	1	166905	17.3487	protein_coding	ATPase H+ transporting V0 subunit d2 [Source:HGNC Symbol;Acc:HGNC:18266]
NEDD4	ENSG00000069869	0.303785	0.00231479	TRUE	FALSE	FALSE	a_NONE	4734	NEDD4	15	55826922	55993746	-1	166824	17.348	protein_coding	neural precursor cell expressed, developmentally down-regulated 4, E3 ubiquitin protein ligase [Source:HGNC Symbol;Acc:HGNC:7727]
NSF	ENSG00000073969	-0.0651997	0.51621	TRUE	FALSE	FALSE	a_NONE	4905	NSF	17	46590669	46757464	1	166795	17.3477	protein_coding	N-ethylmaleimide sensitive factor, vesicle fusing ATPase [Source:HGNC Symbol;Acc:HGNC:8016]
AGPS	ENSG00000018510	-0.0690389	0.515596	TRUE	FALSE	FALSE	a_NONE	8540	AGPS	2	177392644	177559299	1	166655	17.3465	protein_coding	alkylglycerone phosphate synthase [Source:HGNC Symbol;Acc:HGNC:327]
MAPRE2	ENSG00000166974	-0.26706	0.0143854	TRUE	FALSE	FALSE	a_NONE	10982	MAPRE2	18	34976928	35143470	1	166542	17.3455	protein_coding	microtubule associated protein RP/EB family member 2 [Source:HGNC Symbol;Acc:HGNC:6891]
PITPNM2	ENSG00000090975	-1.46425	5.96e-08	FALSE	FALSE	FALSE	a_NONE	57605	PITPNM2	12	122983480	123150015	-1	166535	17.3455	protein_coding	phosphatidylinositol transfer protein membrane associated 2 [Source:HGNC Symbol;Acc:HGNC:21044]
ENAH	ENSG00000154380	-0.452841	1.49e-07	TRUE	FALSE	FALSE	a_NONE	55740	ENAH	1	225486835	225653142	-1	166307	17.3435	protein_coding	ENAH, actin regulator [Source:HGNC Symbol;Acc:HGNC:18271]
PPP2R5C	ENSG00000078304	0.229236	0.0249369	TRUE	FALSE	FALSE	a_NONE	5527	PPP2R5C	14	101761798	101927989	1	166191	17.3425	protein_coding	protein phosphatase 2 regulatory subunit B'gamma [Source:HGNC Symbol;Acc:HGNC:9311]
TAF1	ENSG00000147133	0.572461	1.08e-06	TRUE	FALSE	FALSE	a_NONE	6872	TAF1	X	71366239	71532374	1	166135	17.342	protein_coding	TATA-box binding protein associated factor 1 [Source:HGNC Symbol;Acc:HGNC:11535]
ATP2C1	ENSG00000017260	-8.88e-05	1	TRUE	FALSE	FALSE	a_NONE	27032	ATP2C1	3	130850595	131016712	1	166117	17.3418	protein_coding	ATPase secretory pathway Ca2+ transporting 1 [Source:HGNC Symbol;Acc:HGNC:13211]
EPB41L5	ENSG00000115109	-0.140071	0.471017	TRUE	FALSE	FALSE	a_NONE	57669	EPB41L5	2	120013005	120179119	1	166114	17.3418	protein_coding	erythrocyte membrane protein band 4.1 like 5 [Source:HGNC Symbol;Acc:HGNC:19819]
GNAO1	ENSG00000087258	-0.721757	2.9e-12	TRUE	FALSE	FALSE	a_NONE	2775	GNAO1	16	56191347	56357457	1	166110	17.3418	protein_coding	G protein subunit alpha o1 [Source:HGNC Symbol;Acc:HGNC:4389]
MIB1	ENSG00000101752	-0.102784	0.500534	TRUE	FALSE	FALSE	a_NONE	57534	MIB1	18	21704957	21870957	1	166000	17.3408	protein_coding	mindbomb E3 ubiquitin protein ligase 1 [Source:HGNC Symbol;Acc:HGNC:21086]
SNX25	ENSG00000109762	0.232887	0.125853	TRUE	FALSE	FALSE	a_NONE	83891	SNX25	4	185204237	185370185	1	165948	17.3404	protein_coding	sorting nexin 25 [Source:HGNC Symbol;Acc:HGNC:21883]
RAB11A	ENSG00000103769	-0.703169	3.91e-19	TRUE	FALSE	FALSE	a_NONE	8766	RAB11A	15	65726054	65891991	1	165937	17.3403	protein_coding	RAB11A, member RAS oncogene family [Source:HGNC Symbol;Acc:HGNC:9760]
ACER3	ENSG00000078124	-0.209452	0.133643	TRUE	FALSE	FALSE	a_NONE	55331	ACER3	11	76860867	77026797	1	165930	17.3402	protein_coding	alkaline ceramidase 3 [Source:HGNC Symbol;Acc:HGNC:16066]
CRTAC1	ENSG00000095713	-1.73	4.23e-07	FALSE	FALSE	FALSE	a_NONE	55118	CRTAC1	10	97865000	98030828	-1	165828	17.3393	protein_coding	cartilage acidic protein 1 [Source:HGNC Symbol;Acc:HGNC:14882]
WNK3	ENSG00000196632	0.102025	0.769261	FALSE	FALSE	FALSE	a_NONE	65267	WNK3	X	54192823	54358642	-1	165819	17.3392	protein_coding	WNK lysine deficient protein kinase 3 [Source:HGNC Symbol;Acc:HGNC:14543]
TAF4B	ENSG00000141384	0.257976	0.0425967	TRUE	FALSE	FALSE	a_NONE	6875	TAF4B	18	26225936	26391685	1	165749	17.3386	protein_coding	TATA-box binding protein associated factor 4b [Source:HGNC Symbol;Acc:HGNC:11538]
TTC34	ENSG00000215912	-0.167986	0.738827	FALSE	FALSE	FALSE	a_NONE	100287898	TTC34	1	2635976	2801717	-1	165741	17.3386	protein_coding	tetratricopeptide repeat domain 34 [Source:HGNC Symbol;Acc:HGNC:34297]
NBPF19	ENSG00000271383	2.24856	1.31e-76	TRUE	FALSE	FALSE	a_NONE	100996717	NBPF19	1	149390623	149556361	1	165738	17.3385	protein_coding	NBPF member 19 [Source:HGNC Symbol;Acc:HGNC:31999]
NBPF19	ENSG00000271383	2.24856	1.31e-76	TRUE	FALSE	FALSE	a_NONE	101060226	NBPF19	1	149390623	149556361	1	165738	17.3385	protein_coding	NBPF member 19 [Source:HGNC Symbol;Acc:HGNC:31999]
P3H2	ENSG00000090530	0.487144	0.713375	FALSE	FALSE	FALSE	a_NONE	55214	P3H2	3	189956728	190122437	-1	165709	17.3383	protein_coding	prolyl 3-hydroxylase 2 [Source:HGNC Symbol;Acc:HGNC:19317]
ZNF81	ENSG00000197779	0.199581	0.446802	TRUE	FALSE	FALSE	a_NONE	347344	ZNF81	X	47836902	48002561	1	165659	17.3379	protein_coding	zinc finger protein 81 [Source:HGNC Symbol;Acc:HGNC:13156]
TRPM6	ENSG00000119121	-0.0398393	0.991954	FALSE	FALSE	FALSE	a_NONE	140803	TRPM6	9	74722495	74888094	-1	165599	17.3373	protein_coding	transient receptor potential cation channel subfamily M member 6 [Source:HGNC Symbol;Acc:HGNC:17995]
NEK7	ENSG00000151414	0.483948	8.52e-06	TRUE	FALSE	FALSE	a_NONE	140609	NEK7	1	198156963	198322420	1	165457	17.3361	protein_coding	NIMA related kinase 7 [Source:HGNC Symbol;Acc:HGNC:13386]
C14orf159	ENSG00000133943	0.786704	6.06e-08	TRUE	FALSE	FALSE	a_NONE	80017	C14orf159	14	91060333	91225632	1	165299	17.3347	protein_coding	chromosome 14 open reading frame 159 [Source:HGNC Symbol;Acc:HGNC:20498]
LPAR1	ENSG00000198121	1.05395	3.53e-20	FALSE	FALSE	FALSE	a_NONE	1902	LPAR1	9	110873263	111038458	-1	165195	17.3338	protein_coding	lysophosphatidic acid receptor 1 [Source:HGNC Symbol;Acc:HGNC:3166]
NFE2L2	ENSG00000116044	0.340304	0.00073242	TRUE	FALSE	FALSE	a_NONE	4780	NFE2L2	2	177227595	177392697	-1	165102	17.333	protein_coding	nuclear factor, erythroid 2 like 2 [Source:HGNC Symbol;Acc:HGNC:7782]
EPS15	ENSG00000085832	-0.456393	1.65e-06	TRUE	FALSE	FALSE	a_NONE	2060	EPS15	1	51354263	51519328	-1	165065	17.3327	protein_coding	epidermal growth factor receptor pathway substrate 15 [Source:HGNC Symbol;Acc:HGNC:3419]
DAPK2	ENSG00000035664	-0.682004	0.0923143	FALSE	FALSE	FALSE	a_NONE	23604	DAPK2	15	63907036	64072033	-1	164997	17.3321	protein_coding	death associated protein kinase 2 [Source:HGNC Symbol;Acc:HGNC:2675]
ROCK1	ENSG00000067900	0.163333	0.284656	TRUE	FALSE	FALSE	a_NONE	6093	ROCK1	18	20946906	21111851	-1	164945	17.3316	protein_coding	Rho associated coiled-coil containing protein kinase 1 [Source:HGNC Symbol;Acc:HGNC:10251]
PCDHA9	ENSG00000204961	-0.391527	0.523404	FALSE	FALSE	FALSE	a_NONE	9752	PCDHA9	5	140847463	141012344	1	164881	17.3311	protein_coding	protocadherin alpha 9 [Source:HGNC Symbol;Acc:HGNC:8675]
EYA1	ENSG00000104313	1.1967	6.35e-34	TRUE	FALSE	FALSE	a_NONE	2138	EYA1	8	71197433	71362232	-1	164799	17.3303	protein_coding	EYA transcriptional coactivator and phosphatase 1 [Source:HGNC Symbol;Acc:HGNC:3519]
PDXDC1	ENSG00000179889	-0.00429459	0.986041	TRUE	FALSE	FALSE	a_NONE	23042	PDXDC1	16	14974591	15139339	1	164748	17.3299	protein_coding	pyridoxal dependent decarboxylase domain containing 1 [Source:HGNC Symbol;Acc:HGNC:28995]
PDXDC1	ENSG00000179889	-0.00429459	0.986041	TRUE	FALSE	FALSE	a_NONE	102724985	PDXDC1	16	14974591	15139339	1	164748	17.3299	protein_coding	pyridoxal dependent decarboxylase domain containing 1 [Source:HGNC Symbol;Acc:HGNC:28995]
QKI	ENSG00000112531	0.592398	6.22e-13	TRUE	FALSE	FALSE	a_NONE	9444	QKI	6	163414000	163578596	1	164596	17.3286	protein_coding	QKI, KH domain containing RNA binding [Source:HGNC Symbol;Acc:HGNC:21100]
CAP2	ENSG00000112186	-0.0529177	0.826744	TRUE	FALSE	FALSE	a_NONE	10486	CAP2	6	17393216	17557792	1	164576	17.3284	protein_coding	cyclase associated actin cytoskeleton regulatory protein 2 [Source:HGNC Symbol;Acc:HGNC:20039]
SCN1A	ENSG00000144285	2.61755	1.16e-16	FALSE	FALSE	FALSE	a_NONE	6323	SCN1A	2	165984641	166149214	-1	164573	17.3284	protein_coding	sodium voltage-gated channel alpha subunit 1 [Source:HGNC Symbol;Acc:HGNC:10585]
GRK3	ENSG00000100077	-0.292235	0.000660784	TRUE	FALSE	FALSE	a_NONE	157	GRK3	22	25564849	25729294	1	164445	17.3272	protein_coding	G protein-coupled receptor kinase 3 [Source:HGNC Symbol;Acc:HGNC:290]
GTF2F2	ENSG00000188342	0.0535452	0.818969	TRUE	FALSE	FALSE	a_NONE	2963	GTF2F2	13	45120515	45284909	1	164394	17.3268	protein_coding	general transcription factor IIF subunit 2 [Source:HGNC Symbol;Acc:HGNC:4653]
NPHP3-ACAD11	ENSG00000274810	1.61768	9.22e-12	FALSE	FALSE	FALSE	a_NONE	NA	NPHP3-ACAD11	3	132558142	132722459	-1	164317	17.3261	protein_coding	NPHP3-ACAD11 readthrough (NMD candidate) [Source:HGNC Symbol;Acc:HGNC:48351]
RABGAP1	ENSG00000011454	-0.180011	0.518979	TRUE	FALSE	FALSE	a_NONE	2844	RABGAP1	9	122940833	123104866	1	164033	17.3236	protein_coding	RAB GTPase activating protein 1 [Source:HGNC Symbol;Acc:HGNC:17155]
RABGAP1	ENSG00000011454	-0.180011	0.518979	TRUE	FALSE	FALSE	a_NONE	23637	RABGAP1	9	122940833	123104866	1	164033	17.3236	protein_coding	RAB GTPase activating protein 1 [Source:HGNC Symbol;Acc:HGNC:17155]
KIFAP3	ENSG00000075945	-0.135877	0.328055	TRUE	FALSE	FALSE	a_NONE	22920	KIFAP3	1	169921326	170085208	-1	163882	17.3223	protein_coding	kinesin associated protein 3 [Source:HGNC Symbol;Acc:HGNC:17060]
FLNB	ENSG00000136068	-0.0440782	0.810535	TRUE	FALSE	FALSE	a_NONE	2317	FLNB	3	58008400	58172251	1	163851	17.322	protein_coding	filamin B [Source:HGNC Symbol;Acc:HGNC:3755]
AC099489.1	ENSG00000188897	0.425976	0.809645	FALSE	FALSE	FALSE	a_NONE	400499	AC099489.1	16	11359845	11523588	-1	163743	17.3211	protein_coding
LCOR	ENSG00000196233	-0.0702311	0.90649	TRUE	FALSE	FALSE	a_NONE	84458	LCOR	10	96832282	96995959	1	163677	17.3205	protein_coding	ligand dependent nuclear receptor corepressor [Source:HGNC Symbol;Acc:HGNC:29503]
RHBDD1	ENSG00000144468	0.0164122	0.960903	TRUE	FALSE	FALSE	a_NONE	84236	RHBDD1	2	226835581	226999215	1	163634	17.3201	protein_coding	rhomboid domain containing 1 [Source:HGNC Symbol;Acc:HGNC:23081]
SIPA1L2	ENSG00000116991	-1.21435	4.28e-20	TRUE	FALSE	FALSE	a_NONE	57568	SIPA1L2	1	232397965	232561558	-1	163593	17.3198	protein_coding	signal induced proliferation associated 1 like 2 [Source:HGNC Symbol;Acc:HGNC:23800]
ARSG	ENSG00000141337	0.870159	0.0054565	FALSE	FALSE	FALSE	a_NONE	22901	ARSG	17	68259182	68422731	1	163549	17.3194	protein_coding	arylsulfatase G [Source:HGNC Symbol;Acc:HGNC:24102]
RAPGEF1	ENSG00000107263	-0.574965	2.36e-14	TRUE	FALSE	FALSE	a_NONE	2889	RAPGEF1	9	131576770	131740074	-1	163304	17.3172	protein_coding	Rap guanine nucleotide exchange factor 1 [Source:HGNC Symbol;Acc:HGNC:4568]
GIGYF2	ENSG00000204120	-0.0775975	0.747511	TRUE	FALSE	FALSE	a_NONE	26058	GIGYF2	2	232697299	232860575	1	163276	17.317	protein_coding	GRB10 interacting GYF protein 2 [Source:HGNC Symbol;Acc:HGNC:11960]
CFAP77	ENSG00000188523	0.603539	0.0308919	FALSE	FALSE	FALSE	a_NONE	389799	CFAP77	9	132410043	132573317	1	163274	17.3169	protein_coding	cilia and flagella associated protein 77 [Source:HGNC Symbol;Acc:HGNC:33776]
UBR1	ENSG00000159459	-0.498857	0.0565706	TRUE	FALSE	FALSE	a_NONE	197131	UBR1	15	42942897	43106113	-1	163216	17.3164	protein_coding	ubiquitin protein ligase E3 component n-recognin 1 [Source:HGNC Symbol;Acc:HGNC:16808]
EML4	ENSG00000143924	-0.0768928	0.34075	TRUE	FALSE	FALSE	a_NONE	27436	EML4	2	42169350	42332548	1	163198	17.3163	protein_coding	echinoderm microtubule associated protein like 4 [Source:HGNC Symbol;Acc:HGNC:1316]
RNF4	ENSG00000063978	0.362378	2.87e-08	TRUE	FALSE	FALSE	a_NONE	6047	RNF4	4	2462220	2625320	1	163100	17.3154	protein_coding	ring finger protein 4 [Source:HGNC Symbol;Acc:HGNC:10067]
SESTD1	ENSG00000187231	-0.324916	1.38e-05	TRUE	FALSE	FALSE	a_NONE	91404	SESTD1	2	179101692	179264790	-1	163098	17.3154	protein_coding	SEC14 and spectrin domain containing 1 [Source:HGNC Symbol;Acc:HGNC:18379]
MARCH3	ENSG00000173926	0.199883	0.776319	FALSE	FALSE	FALSE	a_NONE	115123	MARCH3	5	126867714	127030808	-1	163094	17.3153	protein_coding	membrane associated ring-CH-type finger 3 [Source:HGNC Symbol;Acc:HGNC:28728]
SHROOM2	ENSG00000146950	0.127748	0.749831	FALSE	FALSE	FALSE	a_NONE	357	SHROOM2	X	9786456	9949443	1	162987	17.3144	protein_coding	shroom family member 2 [Source:HGNC Symbol;Acc:HGNC:630]
GABRG2	ENSG00000113327	-0.504603	0.136114	FALSE	FALSE	FALSE	a_NONE	2566	GABRG2	5	162000057	162162977	1	162920	17.3138	protein_coding	gamma-aminobutyric acid type A receptor gamma2 subunit [Source:HGNC Symbol;Acc:HGNC:4087]
PCDHGB1	ENSG00000254221	-1.77402	1.91e-09	FALSE	FALSE	FALSE	a_NONE	56104	PCDHGB1	5	141350102	141512979	1	162877	17.3134	protein_coding	protocadherin gamma subfamily B, 1 [Source:HGNC Symbol;Acc:HGNC:8708]
ADCY9	ENSG00000162104	-1.08517	1.22e-06	TRUE	FALSE	FALSE	a_NONE	115	ADCY9	16	3953387	4116185	-1	162798	17.3127	protein_coding	adenylate cyclase 9 [Source:HGNC Symbol;Acc:HGNC:240]
COPG2	ENSG00000158623	0.321816	3.78e-05	TRUE	FALSE	FALSE	a_NONE	26958	COPG2	7	130506238	130668748	-1	162510	17.3102	protein_coding	coatomer protein complex subunit gamma 2 [Source:HGNC Symbol;Acc:HGNC:2237]
NUP210L	ENSG00000143552	0.0121029	0.998383	FALSE	FALSE	FALSE	a_NONE	91181	NUP210L	1	153992685	154155116	-1	162431	17.3095	protein_coding	nucleoporin 210 like [Source:HGNC Symbol;Acc:HGNC:29915]
COL13A1	ENSG00000197467	1.71017	0.451929	FALSE	FALSE	FALSE	a_NONE	1305	COL13A1	10	69801931	69964275	1	162344	17.3087	protein_coding	collagen type XIII alpha 1 chain [Source:HGNC Symbol;Acc:HGNC:2190]
TMEM260	ENSG00000070269	0.142996	0.63085	TRUE	FALSE	FALSE	a_NONE	54916	TMEM260	14	56488354	56650606	1	162252	17.3079	protein_coding	transmembrane protein 260 [Source:HGNC Symbol;Acc:HGNC:20185]
AC036214.3	ENSG00000276418	-0.243431	0.901837	FALSE	FALSE	FALSE	a_NONE	NA	AC036214.3	8	79918860	80080775	-1	161915	17.3049	protein_coding
PPP1R12A	ENSG00000058272	0.0202218	0.930755	TRUE	FALSE	FALSE	a_NONE	4659	PPP1R12A	12	79773563	79935460	-1	161897	17.3047	protein_coding	protein phosphatase 1 regulatory subunit 12A [Source:HGNC Symbol;Acc:HGNC:7618]
GRIA2	ENSG00000120251	-2.89796	1.02e-106	TRUE	FALSE	FALSE	a_NONE	2891	GRIA2	4	157204182	157366075	1	161893	17.3047	protein_coding	glutamate ionotropic receptor AMPA type subunit 2 [Source:HGNC Symbol;Acc:HGNC:4572]
PRSS23	ENSG00000150687	-0.66048	0.439748	FALSE	FALSE	FALSE	a_NONE	11098	PRSS23	11	86791059	86952910	1	161851	17.3043	protein_coding	protease, serine 23 [Source:HGNC Symbol;Acc:HGNC:14370]
ABCB5	ENSG00000004846	-1.34737	0.302881	FALSE	FALSE	FALSE	a_NONE	340273	ABCB5	7	20615207	20777038	1	161831	17.3041	protein_coding	ATP binding cassette subfamily B member 5 [Source:HGNC Symbol;Acc:HGNC:46]
SLC39A10	ENSG00000196950	-0.181595	0.366134	TRUE	FALSE	FALSE	a_NONE	57181	SLC39A10	2	195575977	195737702	1	161725	17.3032	protein_coding	solute carrier family 39 member 10 [Source:HGNC Symbol;Acc:HGNC:20861]
RNF216	ENSG00000011275	-0.0160193	0.89403	TRUE	FALSE	FALSE	a_NONE	54476	RNF216	7	5620047	5781739	-1	161692	17.3029	protein_coding	ring finger protein 216 [Source:HGNC Symbol;Acc:HGNC:21698]
LARP1B	ENSG00000138709	-0.037261	0.87127	TRUE	FALSE	FALSE	a_NONE	55132	LARP1B	4	128061268	128222931	1	161663	17.3026	protein_coding	La ribonucleoprotein domain family member 1B [Source:HGNC Symbol;Acc:HGNC:24704]
ZNF675	ENSG00000197372	-0.543691	3.64e-05	TRUE	FALSE	FALSE	a_NONE	171392	ZNF675	19	23525631	23687220	-1	161589	17.302	protein_coding	zinc finger protein 675 [Source:HGNC Symbol;Acc:HGNC:30768]
AGBL3	ENSG00000146856	0.533475	0.166974	FALSE	FALSE	FALSE	a_NONE	340351	AGBL3	7	134986508	135147963	1	161455	17.3008	protein_coding	ATP/GTP binding protein like 3 [Source:HGNC Symbol;Acc:HGNC:27981]
TAOK1	ENSG00000160551	-0.139296	0.190943	TRUE	FALSE	FALSE	a_NONE	57551	TAOK1	17	29390464	29551904	1	161440	17.3006	protein_coding	TAO kinase 1 [Source:HGNC Symbol;Acc:HGNC:29259]
MAN1A2	ENSG00000198162	0.0134676	0.965973	TRUE	FALSE	FALSE	a_NONE	10905	MAN1A2	1	117367449	117528872	1	161423	17.3005	protein_coding	mannosidase alpha class 1A member 2 [Source:HGNC Symbol;Acc:HGNC:6822]
COL4A4	ENSG00000081052	-0.889387	0.359954	FALSE	FALSE	FALSE	a_NONE	1286	COL4A4	2	227002711	227164113	-1	161402	17.3003	protein_coding	collagen type IV alpha 4 chain [Source:HGNC Symbol;Acc:HGNC:2206]
BCL2L14	ENSG00000121380	0.312851	0.861422	FALSE	FALSE	FALSE	a_NONE	79370	BCL2L14	12	12049844	12211084	1	161240	17.2989	protein_coding	BCL2 like 14 [Source:HGNC Symbol;Acc:HGNC:16657]
ADAM10	ENSG00000137845	-0.381149	1.89e-06	TRUE	FALSE	FALSE	a_NONE	102	ADAM10	15	58588807	58749978	-1	161171	17.2982	protein_coding	ADAM metallopeptidase domain 10 [Source:HGNC Symbol;Acc:HGNC:188]
RSF1	ENSG00000048649	0.0688863	0.636383	TRUE	FALSE	FALSE	a_NONE	51773	RSF1	11	77659996	77821017	-1	161021	17.2969	protein_coding	remodeling and spacing factor 1 [Source:HGNC Symbol;Acc:HGNC:18118]
LARS2	ENSG00000011376	0.0106228	0.971204	TRUE	FALSE	FALSE	a_NONE	23395	LARS2	3	45388506	45549421	1	160915	17.2959	protein_coding	leucyl-tRNA synthetase 2, mitochondrial [Source:HGNC Symbol;Acc:HGNC:17095]
HMGB1	ENSG00000189403	-0.396753	1.59e-08	TRUE	FALSE	FALSE	a_NONE	3146	HMGB1	13	30456704	30617597	-1	160893	17.2957	protein_coding	high mobility group box 1 [Source:HGNC Symbol;Acc:HGNC:4983]
SPATS2	ENSG00000123352	-0.027793	0.886364	TRUE	FALSE	FALSE	a_NONE	65244	SPATS2	12	49366584	49527424	1	160840	17.2953	protein_coding	spermatogenesis associated serine rich 2 [Source:HGNC Symbol;Acc:HGNC:18650]
C12orf75	ENSG00000235162	-0.238081	0.080345	TRUE	FALSE	FALSE	a_NONE	387882	C12orf75	12	105235290	105396097	1	160807	17.295	protein_coding	chromosome 12 open reading frame 75 [Source:HGNC Symbol;Acc:HGNC:35164]
COL8A1	ENSG00000144810	-0.697524	0.337563	FALSE	FALSE	FALSE	a_NONE	1295	COL8A1	3	99638475	99799226	1	160751	17.2945	protein_coding	collagen type VIII alpha 1 chain [Source:HGNC Symbol;Acc:HGNC:2215]
ADD2	ENSG00000075340	-1.04476	4.1e-30	TRUE	FALSE	FALSE	a_NONE	119	ADD2	2	70607618	70768225	-1	160607	17.2932	protein_coding	adducin 2 [Source:HGNC Symbol;Acc:HGNC:244]
PRR5-ARHGAP8	ENSG00000248405	-2.34703	0.311939	FALSE	FALSE	FALSE	a_NONE	553158	PRR5-ARHGAP8	22	44702233	44862706	1	160473	17.292	protein_coding	PRR5-ARHGAP8 readthrough [Source:HGNC Symbol;Acc:HGNC:34512]
RNF130	ENSG00000113269	-0.276135	4.62e-07	TRUE	FALSE	FALSE	a_NONE	55819	RNF130	5	179911651	180072118	-1	160467	17.2919	protein_coding	ring finger protein 130 [Source:HGNC Symbol;Acc:HGNC:18280]
GREB1	ENSG00000196208	-0.842832	4.23e-12	TRUE	FALSE	FALSE	a_NONE	9687	GREB1	2	11482341	11642788	1	160447	17.2917	protein_coding	growth regulation by estrogen in breast cancer 1 [Source:HGNC Symbol;Acc:HGNC:24885]
PRKACB	ENSG00000142875	0.405129	0.000147746	TRUE	FALSE	FALSE	a_NONE	5567	PRKACB	1	84078062	84238498	1	160436	17.2916	protein_coding	protein kinase cAMP-activated catalytic subunit beta [Source:HGNC Symbol;Acc:HGNC:9381]
IGF2BP3	ENSG00000136231	-0.0496618	0.752144	TRUE	FALSE	FALSE	a_NONE	10643	IGF2BP3	7	23310209	23470467	-1	160258	17.29	protein_coding	insulin like growth factor 2 mRNA binding protein 3 [Source:HGNC Symbol;Acc:HGNC:28868]
ZEB2	ENSG00000169554	0.209795	0.424526	TRUE	FALSE	FALSE	a_NONE	9839	ZEB2	2	144364364	144524583	-1	160219	17.2897	protein_coding	zinc finger E-box binding homeobox 2 [Source:HGNC Symbol;Acc:HGNC:14881]
CEP350	ENSG00000135837	-0.0408352	0.808118	TRUE	FALSE	FALSE	a_NONE	9857	CEP350	1	179954738	180114880	1	160142	17.289	protein_coding	centrosomal protein 350 [Source:HGNC Symbol;Acc:HGNC:24238]
SPTLC3	ENSG00000172296	0.0277932	0.985255	FALSE	FALSE	FALSE	a_NONE	55304	SPTLC3	20	13008979	13169103	1	160124	17.2888	protein_coding	serine palmitoyltransferase long chain base subunit 3 [Source:HGNC Symbol;Acc:HGNC:16253]
EFCAB11	ENSG00000140025	0.378676	0.0273769	TRUE	FALSE	FALSE	a_NONE	90141	EFCAB11	14	89794669	89954777	-1	160108	17.2887	protein_coding	EF-hand calcium binding domain 11 [Source:HGNC Symbol;Acc:HGNC:20357]
CASZ1	ENSG00000130940	-0.00814707	0.993193	TRUE	FALSE	FALSE	a_NONE	54897	CASZ1	1	10636604	10796650	-1	160046	17.2881	protein_coding	castor zinc finger 1 [Source:HGNC Symbol;Acc:HGNC:26002]
RBM6	ENSG00000004534	0.0249118	0.891696	TRUE	FALSE	FALSE	a_NONE	10180	RBM6	3	49940007	50100045	1	160038	17.2881	protein_coding	RNA binding motif protein 6 [Source:HGNC Symbol;Acc:HGNC:9903]
TTC7A	ENSG00000068724	-0.33978	0.0736499	TRUE	FALSE	FALSE	a_NONE	57217	TTC7A	2	46916157	47076137	1	159980	17.2875	protein_coding	tetratricopeptide repeat domain 7A [Source:HGNC Symbol;Acc:HGNC:19750]
CBFA2T2	ENSG00000078699	0.588339	2.03e-24	TRUE	FALSE	FALSE	a_NONE	9139	CBFA2T2	20	33490075	33650036	1	159961	17.2874	protein_coding	CBFA2/RUNX1 translocation partner 2 [Source:HGNC Symbol;Acc:HGNC:1536]
SLC9A7	ENSG00000065923	-0.650546	0.0147986	FALSE	FALSE	FALSE	a_NONE	84679	SLC9A7	X	46599252	46759172	-1	159920	17.287	protein_coding	solute carrier family 9 member A7 [Source:HGNC Symbol;Acc:HGNC:17123]
UBR5	ENSG00000104517	0.0763968	0.608121	TRUE	FALSE	FALSE	a_NONE	51366	UBR5	8	102253012	102412841	-1	159829	17.2862	protein_coding	ubiquitin protein ligase E3 component n-recognin 5 [Source:HGNC Symbol;Acc:HGNC:16806]
GLG1	ENSG00000090863	0.209999	0.0290361	TRUE	FALSE	FALSE	a_NONE	2734	GLG1	16	74447427	74607144	-1	159717	17.2852	protein_coding	golgi glycoprotein 1 [Source:HGNC Symbol;Acc:HGNC:4316]
MME	ENSG00000196549	-1.45229	4.96e-16	TRUE	FALSE	FALSE	a_NONE	4311	MME	3	155024124	155183729	1	159605	17.2841	protein_coding	membrane metalloendopeptidase [Source:HGNC Symbol;Acc:HGNC:7154]
FAM171A1	ENSG00000148468	-0.194253	0.0777581	TRUE	FALSE	FALSE	a_NONE	221061	FAM171A1	10	15211643	15371062	-1	159419	17.2825	protein_coding	family with sequence similarity 171 member A1 [Source:HGNC Symbol;Acc:HGNC:23522]
TRIP12	ENSG00000153827	0.0541836	0.652597	TRUE	FALSE	FALSE	a_NONE	9320	TRIP12	2	229763838	229923239	-1	159401	17.2823	protein_coding	thyroid hormone receptor interactor 12 [Source:HGNC Symbol;Acc:HGNC:12306]
MSH2	ENSG00000095002	-0.643754	4.67e-16	TRUE	FALSE	FALSE	a_NONE	4436	MSH2	2	47402969	47562311	1	159342	17.2818	protein_coding	mutS homolog 2 [Source:HGNC Symbol;Acc:HGNC:7325]
FOXJ3	ENSG00000198815	0.00583289	0.984004	TRUE	FALSE	FALSE	a_NONE	22887	FOXJ3	1	42176539	42335877	-1	159338	17.2817	protein_coding	forkhead box J3 [Source:HGNC Symbol;Acc:HGNC:29178]
LIPC	ENSG00000166035	-1.16189	0.536149	FALSE	FALSE	FALSE	a_NONE	3990	LIPC	15	58410569	58569843	1	159274	17.2812	protein_coding	lipase C, hepatic type [Source:HGNC Symbol;Acc:HGNC:6619]
MIPEP	ENSG00000027001	0.44754	0.00666907	TRUE	FALSE	FALSE	a_NONE	4285	MIPEP	13	23730189	23889419	-1	159230	17.2808	protein_coding	mitochondrial intermediate peptidase [Source:HGNC Symbol;Acc:HGNC:7104]
STRBP	ENSG00000165209	-0.326293	0.0704752	TRUE	FALSE	FALSE	a_NONE	55342	STRBP	9	123109500	123268576	-1	159076	17.2794	protein_coding	spermatid perinuclear RNA binding protein [Source:HGNC Symbol;Acc:HGNC:16462]
LRRK1	ENSG00000154237	-2.20072	9.28e-52	TRUE	FALSE	FALSE	a_NONE	79705	LRRK1	15	100919215	101078254	1	159039	17.279	protein_coding	leucine rich repeat kinase 1 [Source:HGNC Symbol;Acc:HGNC:18608]
C11orf65	ENSG00000166323	0.882099	0.447394	FALSE	FALSE	FALSE	a_NONE	160140	C11orf65	11	108308519	108467531	-1	159012	17.2788	protein_coding	chromosome 11 open reading frame 65 [Source:HGNC Symbol;Acc:HGNC:28519]
PLXNC1	ENSG00000136040	-0.436924	0.231494	FALSE	FALSE	FALSE	a_NONE	10154	PLXNC1	12	94148723	94307675	1	158952	17.2782	protein_coding	plexin C1 [Source:HGNC Symbol;Acc:HGNC:9106]
HNF4G	ENSG00000164749	1.56412	0.0128994	FALSE	FALSE	FALSE	a_NONE	3174	HNF4G	8	75407914	75566843	1	158929	17.278	protein_coding	hepatocyte nuclear factor 4 gamma [Source:HGNC Symbol;Acc:HGNC:5026]
WNK1	ENSG00000060237	-0.187038	0.104198	TRUE	FALSE	FALSE	a_NONE	65125	WNK1	12	752593	911452	1	158859	17.2774	protein_coding	WNK lysine deficient protein kinase 1 [Source:HGNC Symbol;Acc:HGNC:14540]
BPTF	ENSG00000171634	-0.0140875	0.884009	TRUE	FALSE	FALSE	a_NONE	2186	BPTF	17	67825524	67984378	1	158854	17.2773	protein_coding	bromodomain PHD finger transcription factor [Source:HGNC Symbol;Acc:HGNC:3581]
PLEKHA6	ENSG00000143850	-0.669701	1.67e-06	TRUE	FALSE	FALSE	a_NONE	22874	PLEKHA6	1	204218851	204377665	-1	158814	17.277	protein_coding	pleckstrin homology domain containing A6 [Source:HGNC Symbol;Acc:HGNC:17053]
UBASH3B	ENSG00000154127	-1.16085	0.00471239	FALSE	FALSE	FALSE	a_NONE	84959	UBASH3B	11	122655675	122814473	1	158798	17.2768	protein_coding	ubiquitin associated and SH3 domain containing B [Source:HGNC Symbol;Acc:HGNC:29884]
NRP1	ENSG00000099250	-2.90279	1.33e-08	TRUE	FALSE	FALSE	a_NONE	8829	NRP1	10	33177492	33336262	-1	158770	17.2766	protein_coding	neuropilin 1 [Source:HGNC Symbol;Acc:HGNC:8004]
PHTF2	ENSG00000006576	-0.148001	0.413611	TRUE	FALSE	FALSE	a_NONE	57157	PHTF2	7	77798792	77957503	1	158711	17.276	protein_coding	putative homeodomain transcription factor 2 [Source:HGNC Symbol;Acc:HGNC:13411]
PDE8A	ENSG00000073417	-1.1362	8.86e-08	TRUE	FALSE	FALSE	a_NONE	5151	PDE8A	15	84980440	85139145	1	158705	17.276	protein_coding	phosphodiesterase 8A [Source:HGNC Symbol;Acc:HGNC:8793]
EEA1	ENSG00000102189	-0.0969905	0.756076	TRUE	FALSE	FALSE	a_NONE	8411	EEA1	12	92770637	92929331	-1	158694	17.2759	protein_coding	early endosome antigen 1 [Source:HGNC Symbol;Acc:HGNC:3185]
SPAG9	ENSG00000008294	-0.0193383	0.880564	TRUE	FALSE	FALSE	a_NONE	9043	SPAG9	17	50962174	51120865	-1	158691	17.2759	protein_coding	sperm associated antigen 9 [Source:HGNC Symbol;Acc:HGNC:14524]
ZNF638	ENSG00000075292	0.0601147	0.759078	TRUE	FALSE	FALSE	a_NONE	27332	ZNF638	2	71276561	71435069	1	158508	17.2742	protein_coding	zinc finger protein 638 [Source:HGNC Symbol;Acc:HGNC:17894]
C2CD3	ENSG00000168014	-0.0671273	0.746362	TRUE	FALSE	FALSE	a_NONE	26005	C2CD3	11	74012714	74171210	-1	158496	17.2741	protein_coding	C2 calcium dependent domain containing 3 [Source:HGNC Symbol;Acc:HGNC:24564]
PEX14	ENSG00000142655	0.18863	0.623236	TRUE	FALSE	FALSE	a_NONE	5195	PEX14	1	10472288	10630758	1	158470	17.2739	protein_coding	peroxisomal biogenesis factor 14 [Source:HGNC Symbol;Acc:HGNC:8856]
AC005726.2	ENSG00000258472	-0.0641303	0.899383	FALSE	FALSE	FALSE	a_NONE	NA	AC005726.2	17	28455752	28614197	-1	158445	17.2736	protein_coding
DCAF8L2	ENSG00000189186	-3.34079	0.0360436	FALSE	FALSE	FALSE	a_NONE	347442	DCAF8L2	X	27590382	27748821	1	158439	17.2736	protein_coding	DDB1 and CUL4 associated factor 8 like 2 [Source:HGNC Symbol;Acc:HGNC:31811]
LYRM4	ENSG00000214113	0.241585	0.0187789	TRUE	FALSE	FALSE	a_NONE	57128	LYRM4	6	5102593	5260939	-1	158346	17.2727	protein_coding	LYR motif containing 4 [Source:HGNC Symbol;Acc:HGNC:21365]
C20orf194	ENSG00000088854	-0.0170088	0.91363	TRUE	FALSE	FALSE	a_NONE	25943	C20orf194	20	3249305	3407625	-1	158320	17.2725	protein_coding	chromosome 20 open reading frame 194 [Source:HGNC Symbol;Acc:HGNC:17721]
CTAGE5	ENSG00000150527	0.317325	0.143638	TRUE	FALSE	FALSE	a_NONE	4253	CTAGE5	14	39230231	39388513	1	158282	17.2721	protein_coding	CTAGE family member 5, ER export factor [Source:HGNC Symbol;Acc:HGNC:7057]
COL4A1	ENSG00000187498	0.422104	0.00333092	TRUE	FALSE	FALSE	a_NONE	1282	COL4A1	13	110148963	110307149	-1	158186	17.2713	protein_coding	collagen type IV alpha 1 chain [Source:HGNC Symbol;Acc:HGNC:2202]
CRACR2A	ENSG00000130038	4.03244	1.99e-21	FALSE	FALSE	FALSE	a_NONE	84766	CRACR2A	12	3606633	3764819	-1	158186	17.2713	protein_coding	calcium release activated channel regulator 2A [Source:HGNC Symbol;Acc:HGNC:28657]
PDIA5	ENSG00000065485	-0.410852	0.0420792	TRUE	FALSE	FALSE	a_NONE	10954	PDIA5	3	123067062	123225227	1	158165	17.2711	protein_coding	protein disulfide isomerase family A member 5 [Source:HGNC Symbol;Acc:HGNC:24811]
NOTCH2	ENSG00000134250	1.44637	7.14e-179	TRUE	FALSE	FALSE	a_NONE	4853	NOTCH2	1	119911553	120069626	-1	158073	17.2702	protein_coding	notch 2 [Source:HGNC Symbol;Acc:HGNC:7882]
ARHGEF10L	ENSG00000074964	-0.983355	1.88e-05	TRUE	FALSE	FALSE	a_NONE	55160	ARHGEF10L	1	17539835	17697874	1	158039	17.2699	protein_coding	Rho guanine nucleotide exchange factor 10 like [Source:HGNC Symbol;Acc:HGNC:25540]
PCDHGA4	ENSG00000262576	-0.398217	0.0859838	FALSE	FALSE	FALSE	a_NONE	56111	PCDHGA4	5	141355025	141512979	1	157954	17.2691	protein_coding	protocadherin gamma subfamily A, 4 [Source:HGNC Symbol;Acc:HGNC:8702]
SLC23A2	ENSG00000089057	-0.157115	0.174189	TRUE	FALSE	FALSE	a_NONE	9962	SLC23A2	20	4852356	5010293	-1	157937	17.269	protein_coding	solute carrier family 23 member 2 [Source:HGNC Symbol;Acc:HGNC:10973]
ENTPD1	ENSG00000138185	0.185246	0.324182	TRUE	FALSE	FALSE	a_NONE	953	ENTPD1	10	95711779	95869695	1	157916	17.2688	protein_coding	ectonucleoside triphosphate diphosphohydrolase 1 [Source:HGNC Symbol;Acc:HGNC:3363]
ITSN2	ENSG00000198399	-0.50972	0.222001	TRUE	FALSE	FALSE	a_NONE	50618	ITSN2	2	24202864	24360714	-1	157850	17.2682	protein_coding	intersectin 2 [Source:HGNC Symbol;Acc:HGNC:6184]
USP6NL	ENSG00000148429	0.0641749	0.590229	TRUE	FALSE	FALSE	a_NONE	9712	USP6NL	10	11453946	11611754	-1	157808	17.2678	protein_coding	USP6 N-terminal like [Source:HGNC Symbol;Acc:HGNC:16858]
TSGA10	ENSG00000135951	0.527108	0.395991	TRUE	FALSE	FALSE	a_NONE	80705	TSGA10	2	98997261	99154964	-1	157703	17.2669	protein_coding	testis specific 10 [Source:HGNC Symbol;Acc:HGNC:14927]
NR3C1	ENSG00000113580	0.209401	0.360315	TRUE	FALSE	FALSE	a_NONE	2908	NR3C1	5	143277931	143435512	-1	157581	17.2657	protein_coding	nuclear receptor subfamily 3 group C member 1 [Source:HGNC Symbol;Acc:HGNC:7978]
EFCAB2	ENSG00000203666	-0.114783	0.448525	TRUE	FALSE	FALSE	a_NONE	84288	EFCAB2	1	244969705	245127164	1	157459	17.2646	protein_coding	EF-hand calcium binding domain 2 [Source:HGNC Symbol;Acc:HGNC:28166]
ATF7IP2	ENSG00000166669	-0.761217	3.69e-06	TRUE	FALSE	FALSE	a_NONE	80063	ATF7IP2	16	10326434	10483638	1	157204	17.2623	protein_coding	activating transcription factor 7 interacting protein 2 [Source:HGNC Symbol;Acc:HGNC:20397]
MTUS1	ENSG00000129422	-1.38095	2.33e-10	TRUE	FALSE	FALSE	a_NONE	57509	MTUS1	8	17643795	17800917	-1	157122	17.2615	protein_coding	microtubule associated scaffold protein 1 [Source:HGNC Symbol;Acc:HGNC:29789]
ALPK1	ENSG00000073331	2.83357	1.38e-22	FALSE	FALSE	FALSE	a_NONE	80216	ALPK1	4	112285509	112442620	1	157111	17.2614	protein_coding	alpha kinase 1 [Source:HGNC Symbol;Acc:HGNC:20917]
USP15	ENSG00000135655	0.0609356	0.727921	TRUE	FALSE	FALSE	a_NONE	9958	USP15	12	62260338	62417431	1	157093	17.2613	protein_coding	ubiquitin specific peptidase 15 [Source:HGNC Symbol;Acc:HGNC:12613]
CDHR3	ENSG00000128536	-0.374884	0.166763	TRUE	FALSE	FALSE	a_NONE	222256	CDHR3	7	105876796	106033773	1	156977	17.2602	protein_coding	cadherin related family member 3 [Source:HGNC Symbol;Acc:HGNC:26308]
COL27A1	ENSG00000196739	0.96585	0.0403213	FALSE	FALSE	FALSE	a_NONE	85301	COL27A1	9	114155560	114312511	1	156951	17.26	protein_coding	collagen type XXVII alpha 1 chain [Source:HGNC Symbol;Acc:HGNC:22986]
PAN3	ENSG00000152520	0.387907	1.84e-07	TRUE	FALSE	FALSE	a_NONE	255967	PAN3	13	28138506	28295335	1	156829	17.2588	protein_coding	PAN3 poly(A) specific ribonuclease subunit [Source:HGNC Symbol;Acc:HGNC:29991]
TLK2	ENSG00000146872	-0.192045	9.85e-05	TRUE	FALSE	FALSE	a_NONE	11011	TLK2	17	62458658	62615481	1	156823	17.2588	protein_coding	tousled like kinase 2 [Source:HGNC Symbol;Acc:HGNC:11842]
SNAP91	ENSG00000065609	-1.79503	4.74e-13	TRUE	FALSE	FALSE	a_NONE	9892	SNAP91	6	83552880	83709691	-1	156811	17.2587	protein_coding	synaptosome associated protein 91 [Source:HGNC Symbol;Acc:HGNC:14986]
ATP8B1	ENSG00000081923	0.0883895	0.967452	FALSE	FALSE	FALSE	a_NONE	5205	ATP8B1	18	57646426	57803101	-1	156675	17.2574	protein_coding	ATPase phospholipid transporting 8B1 [Source:HGNC Symbol;Acc:HGNC:3706]
MYH10	ENSG00000133026	-0.270274	2.89e-05	TRUE	FALSE	FALSE	a_NONE	4628	MYH10	17	8474205	8630761	-1	156556	17.2563	protein_coding	myosin heavy chain 10 [Source:HGNC Symbol;Acc:HGNC:7568]
PCDHA10	ENSG00000250120	-0.284536	0.124696	FALSE	FALSE	FALSE	a_NONE	56139	PCDHA10	5	140855883	141012344	1	156461	17.2554	protein_coding	protocadherin alpha 10 [Source:HGNC Symbol;Acc:HGNC:8664]
HIVEP1	ENSG00000095951	0.309932	0.105034	TRUE	FALSE	FALSE	a_NONE	3096	HIVEP1	6	12008762	12164999	1	156237	17.2534	protein_coding	human immunodeficiency virus type I enhancer binding protein 1 [Source:HGNC Symbol;Acc:HGNC:4920]
SLC41A2	ENSG00000136052	-0.578782	0.0484087	TRUE	FALSE	FALSE	a_NONE	84102	SLC41A2	12	104802553	104958744	-1	156191	17.253	protein_coding	solute carrier family 41 member 2 [Source:HGNC Symbol;Acc:HGNC:31045]
ERBIN	ENSG00000112851	-0.0733576	0.731289	TRUE	FALSE	FALSE	a_NONE	55914	ERBIN	5	65926475	66082549	1	156074	17.2519	protein_coding	erbb2 interacting protein [Source:HGNC Symbol;Acc:HGNC:15842]
LHPP	ENSG00000107902	1.14474	0.000797875	TRUE	FALSE	FALSE	a_NONE	64077	LHPP	10	124461834	124617888	1	156054	17.2517	protein_coding	phospholysine phosphohistidine inorganic pyrophosphate phosphatase [Source:HGNC Symbol;Acc:HGNC:30042]
DDR2	ENSG00000162733	-0.83989	1.14e-51	TRUE	FALSE	FALSE	a_NONE	4921	DDR2	1	162631373	162787400	1	156027	17.2514	protein_coding	discoidin domain receptor tyrosine kinase 2 [Source:HGNC Symbol;Acc:HGNC:2731]
FNBP1	ENSG00000187239	-0.942149	9.66e-15	TRUE	FALSE	FALSE	a_NONE	23048	FNBP1	9	129887187	130043194	-1	156007	17.2513	protein_coding	formin binding protein 1 [Source:HGNC Symbol;Acc:HGNC:17069]
RFX7	ENSG00000181827	-0.356289	1.09e-10	TRUE	FALSE	FALSE	a_NONE	64864	RFX7	15	56087280	56243266	-1	155986	17.2511	protein_coding	regulatory factor X7 [Source:HGNC Symbol;Acc:HGNC:25777]
MTOR	ENSG00000198793	-0.156202	0.124467	TRUE	FALSE	FALSE	a_NONE	2475	MTOR	1	11106535	11262507	-1	155972	17.2509	protein_coding	mechanistic target of rapamycin [Source:HGNC Symbol;Acc:HGNC:3942]
GALC	ENSG00000054983	0.471061	5.92e-05	TRUE	FALSE	FALSE	a_NONE	2581	GALC	14	87837820	87993665	-1	155845	17.2498	protein_coding	galactosylceramidase [Source:HGNC Symbol;Acc:HGNC:4115]
ELAVL4	ENSG00000162374	-1.43066	5.02e-231	TRUE	FALSE	FALSE	a_NONE	1996	ELAVL4	1	50048014	50203786	1	155772	17.2491	protein_coding	ELAV like RNA binding protein 4 [Source:HGNC Symbol;Acc:HGNC:3315]
KIAA0391	ENSG00000100890	0.20749	0.119938	TRUE	FALSE	FALSE	a_NONE	9692	KIAA0391	14	35121846	35277614	1	155768	17.249	protein_coding	KIAA0391 [Source:HGNC Symbol;Acc:HGNC:19958]
CREBBP	ENSG00000005339	-0.103871	0.683103	TRUE	FALSE	FALSE	a_NONE	1387	CREBBP	16	3725054	3880726	-1	155672	17.2481	protein_coding	CREB binding protein [Source:HGNC Symbol;Acc:HGNC:2348]
DENND2A	ENSG00000146966	-0.694788	0.000993996	TRUE	FALSE	FALSE	a_NONE	27147	DENND2A	7	140518420	140673993	-1	155573	17.2472	protein_coding	DENN domain containing 2A [Source:HGNC Symbol;Acc:HGNC:22212]
ARPP21	ENSG00000172995	-0.596945	0.732321	FALSE	FALSE	FALSE	a_NONE	10777	ARPP21	3	35638945	35794496	1	155551	17.247	protein_coding	cAMP regulated phosphoprotein 21 [Source:HGNC Symbol;Acc:HGNC:16968]
ARHGEF38	ENSG00000236699	-0.333821	0.887212	FALSE	FALSE	FALSE	a_NONE	54848	ARHGEF38	4	105552620	105708093	1	155473	17.2463	protein_coding	Rho guanine nucleotide exchange factor 38 [Source:HGNC Symbol;Acc:HGNC:25968]
FNIP1	ENSG00000217128	-0.11238	0.323457	TRUE	FALSE	FALSE	a_NONE	96459	FNIP1	5	131641714	131797063	-1	155349	17.2452	protein_coding	folliculin interacting protein 1 [Source:HGNC Symbol;Acc:HGNC:29418]
GALNT7	ENSG00000109586	0.234448	0.118683	TRUE	FALSE	FALSE	a_NONE	51809	GALNT7	4	173168753	173323967	1	155214	17.2439	protein_coding	polypeptide N-acetylgalactosaminyltransferase 7 [Source:HGNC Symbol;Acc:HGNC:4129]
MAP3K15	ENSG00000180815	-2.0999	3.4e-06	FALSE	FALSE	FALSE	a_NONE	389840	MAP3K15	X	19360056	19515261	-1	155205	17.2438	protein_coding	mitogen-activated protein kinase kinase kinase 15 [Source:HGNC Symbol;Acc:HGNC:31689]
TRIM44	ENSG00000166326	-0.155512	0.0501159	TRUE	FALSE	FALSE	a_NONE	54765	TRIM44	11	35662805	35818007	1	155202	17.2438	protein_coding	tripartite motif containing 44 [Source:HGNC Symbol;Acc:HGNC:19016]
ANKIB1	ENSG00000001629	-0.00213257	0.995862	TRUE	FALSE	FALSE	a_NONE	54467	ANKIB1	7	92246234	92401384	1	155150	17.2433	protein_coding	ankyrin repeat and IBR domain containing 1 [Source:HGNC Symbol;Acc:HGNC:22215]
EXTL3	ENSG00000012232	-0.148551	0.225132	TRUE	FALSE	FALSE	a_NONE	2137	EXTL3	8	28600469	28755599	1	155130	17.2431	protein_coding	exostosin like glycosyltransferase 3 [Source:HGNC Symbol;Acc:HGNC:3518]
TLE4	ENSG00000106829	1.20972	8.66e-28	TRUE	FALSE	FALSE	a_NONE	7091	TLE4	9	79571773	79726882	1	155109	17.2429	protein_coding	transducin like enhancer of split 4 [Source:HGNC Symbol;Acc:HGNC:11840]
PDS5A	ENSG00000121892	-0.161558	0.235132	TRUE	FALSE	FALSE	a_NONE	23244	PDS5A	4	39822863	39977956	-1	155093	17.2428	protein_coding	PDS5 cohesin associated factor A [Source:HGNC Symbol;Acc:HGNC:29088]
SNRPN	ENSG00000128739	-1.03603	5.85e-83	TRUE	FALSE	FALSE	a_NONE	6638	SNRPN	15	24823637	24978723	1	155086	17.2427	protein_coding	small nuclear ribonucleoprotein polypeptide N [Source:HGNC Symbol;Acc:HGNC:11164]
SNRPN	ENSG00000128739	-1.03603	5.85e-83	TRUE	FALSE	FALSE	a_NONE	8926	SNRPN	15	24823637	24978723	1	155086	17.2427	protein_coding	small nuclear ribonucleoprotein polypeptide N [Source:HGNC Symbol;Acc:HGNC:11164]
ZDHHC15	ENSG00000102383	0.992349	5.51e-09	FALSE	FALSE	FALSE	a_NONE	158866	ZDHHC15	X	75368427	75523502	-1	155075	17.2426	protein_coding	zinc finger DHHC-type containing 15 [Source:HGNC Symbol;Acc:HGNC:20342]
FKBP5	ENSG00000096060	-0.614406	2.7e-16	TRUE	FALSE	FALSE	a_NONE	2289	FKBP5	6	35573585	35728583	-1	154998	17.2419	protein_coding	FK506 binding protein 5 [Source:HGNC Symbol;Acc:HGNC:3721]
SLCO1A2	ENSG00000084453	0.884758	0.0497811	FALSE	FALSE	FALSE	a_NONE	6579	SLCO1A2	12	21264600	21419594	-1	154994	17.2419	protein_coding	solute carrier organic anion transporter family member 1A2 [Source:HGNC Symbol;Acc:HGNC:10956]
NCOA3	ENSG00000124151	-0.251163	0.763471	TRUE	FALSE	FALSE	a_NONE	8202	NCOA3	20	47501902	47656877	1	154975	17.2417	protein_coding	nuclear receptor coactivator 3 [Source:HGNC Symbol;Acc:HGNC:7670]
ANKRD36C	ENSG00000174501	0.106325	0.71311	TRUE	FALSE	FALSE	a_NONE	NA	ANKRD36C	2	95836919	95991831	-1	154912	17.2411	protein_coding	ankyrin repeat domain 36C [Source:HGNC Symbol;Acc:HGNC:32946]
MBP	ENSG00000197971	-0.530537	0.653091	FALSE	FALSE	FALSE	a_NONE	4155	MBP	18	76978827	77133683	-1	154856	17.2406	protein_coding	myelin basic protein [Source:HGNC Symbol;Acc:HGNC:6925]
RASA3	ENSG00000185989	-0.625347	3.08e-13	TRUE	FALSE	FALSE	a_NONE	22821	RASA3	13	113977783	114132611	-1	154828	17.2403	protein_coding	RAS p21 protein activator 3 [Source:HGNC Symbol;Acc:HGNC:20331]
NFIC	ENSG00000141905	0.641932	0.000657998	TRUE	FALSE	FALSE	a_NONE	4782	NFIC	19	3314403	3469217	1	154814	17.2402	protein_coding	nuclear factor I C [Source:HGNC Symbol;Acc:HGNC:7786]
TOX2	ENSG00000124191	-4.11901	6.18e-85	TRUE	FALSE	FALSE	a_NONE	84969	TOX2	20	43914864	44069616	1	154752	17.2396	protein_coding	TOX high mobility group box family member 2 [Source:HGNC Symbol;Acc:HGNC:16095]
CFAP44	ENSG00000206530	0.811181	0.000721201	TRUE	FALSE	FALSE	a_NONE	55779	CFAP44	3	113286947	113441610	-1	154663	17.2388	protein_coding	cilia and flagella associated protein 44 [Source:HGNC Symbol;Acc:HGNC:25631]
NLK	ENSG00000087095	-0.19936	0.405993	TRUE	FALSE	FALSE	a_NONE	51701	NLK	17	28041737	28196381	1	154644	17.2386	protein_coding	nemo like kinase [Source:HGNC Symbol;Acc:HGNC:29858]
HUWE1	ENSG00000086758	0.0719244	0.636339	TRUE	FALSE	FALSE	a_NONE	10075	HUWE1	X	53532096	53686729	-1	154633	17.2385	protein_coding	HECT, UBA and WWE domain containing 1, E3 ubiquitin protein ligase [Source:HGNC Symbol;Acc:HGNC:30892]
PPP6R3	ENSG00000110075	-0.0149331	0.933673	TRUE	FALSE	FALSE	a_NONE	55291	PPP6R3	11	68460731	68615334	1	154603	17.2382	protein_coding	protein phosphatase 6 regulatory subunit 3 [Source:HGNC Symbol;Acc:HGNC:1173]
IL16	ENSG00000172349	-0.805011	0.537286	FALSE	FALSE	FALSE	a_NONE	3603	IL16	15	81159575	81314058	1	154483	17.2371	protein_coding	interleukin 16 [Source:HGNC Symbol;Acc:HGNC:5980]
HIBCH	ENSG00000198130	0.209968	0.503017	TRUE	FALSE	FALSE	a_NONE	26275	HIBCH	2	190189735	190344193	-1	154458	17.2369	protein_coding	3-hydroxyisobutyryl-CoA hydrolase [Source:HGNC Symbol;Acc:HGNC:4908]
RAB31	ENSG00000168461	-0.354436	0.257726	TRUE	FALSE	FALSE	a_NONE	11031	RAB31	18	9708165	9862551	1	154386	17.2362	protein_coding	RAB31, member RAS oncogene family [Source:HGNC Symbol;Acc:HGNC:9771]
WDR25	ENSG00000176473	0.187314	0.403133	TRUE	FALSE	FALSE	a_NONE	79446	WDR25	14	100376418	100530303	1	153885	17.2315	protein_coding	WD repeat domain 25 [Source:HGNC Symbol;Acc:HGNC:21064]
RYR1	ENSG00000196218	0.364738	0.690856	FALSE	FALSE	FALSE	a_NONE	6261	RYR1	19	38433699	38587564	1	153865	17.2313	protein_coding	ryanodine receptor 1 [Source:HGNC Symbol;Acc:HGNC:10483]
MYH11	ENSG00000133392	0.214992	0.731359	FALSE	FALSE	FALSE	a_NONE	4629	MYH11	16	15703172	15857033	-1	153861	17.2313	protein_coding	myosin heavy chain 11 [Source:HGNC Symbol;Acc:HGNC:7569]
DNAH17	ENSG00000187775	-0.356327	0.549574	FALSE	FALSE	FALSE	a_NONE	8632	DNAH17	17	78423697	78577394	-1	153697	17.2297	protein_coding	dynein axonemal heavy chain 17 [Source:HGNC Symbol;Acc:HGNC:2946]
PARVA	ENSG00000197702	-4.0317	7.37e-10	TRUE	FALSE	FALSE	a_NONE	55742	PARVA	11	12377185	12530801	1	153616	17.229	protein_coding	parvin alpha [Source:HGNC Symbol;Acc:HGNC:14652]
MSN	ENSG00000147065	0.690184	0.503924	FALSE	FALSE	FALSE	a_NONE	4478	MSN	X	65588377	65741931	1	153554	17.2284	protein_coding	moesin [Source:HGNC Symbol;Acc:HGNC:7373]
CEP83	ENSG00000173588	0.417652	0.0832015	TRUE	FALSE	FALSE	a_NONE	51134	CEP83	12	94306449	94459988	-1	153539	17.2282	protein_coding	centrosomal protein 83 [Source:HGNC Symbol;Acc:HGNC:17966]
HERC4	ENSG00000148634	0.404507	2.72e-07	TRUE	FALSE	FALSE	a_NONE	26091	HERC4	10	67921899	68075348	-1	153449	17.2274	protein_coding	HECT and RLD domain containing E3 ubiquitin protein ligase 4 [Source:HGNC Symbol;Acc:HGNC:24521]
ELOVL6	ENSG00000170522	-0.955303	2.58e-05	TRUE	FALSE	FALSE	a_NONE	79071	ELOVL6	4	110045846	110199199	-1	153353	17.2265	protein_coding	ELOVL fatty acid elongase 6 [Source:HGNC Symbol;Acc:HGNC:15829]
MYOM1	ENSG00000101605	-0.882204	0.117421	FALSE	FALSE	FALSE	a_NONE	8736	MYOM1	18	3066807	3220108	-1	153301	17.226	protein_coding	myomesin 1 [Source:HGNC Symbol;Acc:HGNC:7613]
AK8	ENSG00000165695	0.801548	0.442311	FALSE	FALSE	FALSE	a_NONE	158067	AK8	9	132725578	132878777	-1	153199	17.225	protein_coding	adenylate kinase 8 [Source:HGNC Symbol;Acc:HGNC:26526]
PRKCQ	ENSG00000065675	-0.584275	3.99e-05	FALSE	FALSE	FALSE	a_NONE	5588	PRKCQ	10	6427143	6580301	-1	153158	17.2247	protein_coding	protein kinase C theta [Source:HGNC Symbol;Acc:HGNC:9410]
GNG2	ENSG00000186469	0.240384	0.000179173	TRUE	FALSE	FALSE	a_NONE	54331	GNG2	14	51826195	51979342	1	153147	17.2246	protein_coding	G protein subunit gamma 2 [Source:HGNC Symbol;Acc:HGNC:4404]
ZMYM4	ENSG00000146463	0.0852683	0.56693	TRUE	FALSE	FALSE	a_NONE	9202	ZMYM4	1	35268967	35422058	1	153091	17.224	protein_coding	zinc finger MYM-type containing 4 [Source:HGNC Symbol;Acc:HGNC:13055]
DEPDC5	ENSG00000100150	-0.183024	0.323861	TRUE	FALSE	FALSE	a_NONE	9681	DEPDC5	22	31753951	31907034	1	153083	17.224	protein_coding	DEP domain containing 5 [Source:HGNC Symbol;Acc:HGNC:18423]
ARHGEF12	ENSG00000196914	-0.0749604	0.644091	TRUE	FALSE	FALSE	a_NONE	23365	ARHGEF12	11	120336914	120489936	1	153022	17.2234	protein_coding	Rho guanine nucleotide exchange factor 12 [Source:HGNC Symbol;Acc:HGNC:14193]
RGS3	ENSG00000138835	0.267809	0.50733	FALSE	FALSE	FALSE	a_NONE	5998	RGS3	9	113444731	113597743	1	153012	17.2233	protein_coding	regulator of G protein signaling 3 [Source:HGNC Symbol;Acc:HGNC:9999]
FHAD1	ENSG00000142621	0.592233	0.363667	FALSE	FALSE	FALSE	a_NONE	114827	FHAD1	1	15247272	15400283	1	153011	17.2233	protein_coding	forkhead associated phosphopeptide binding domain 1 [Source:HGNC Symbol;Acc:HGNC:29408]
CDC42SE2	ENSG00000158985	-0.0447201	0.917855	TRUE	FALSE	FALSE	a_NONE	56990	CDC42SE2	5	131245493	131398447	1	152954	17.2227	protein_coding	CDC42 small effector 2 [Source:HGNC Symbol;Acc:HGNC:18547]
ITGB3BP	ENSG00000142856	-0.0594818	0.699609	TRUE	FALSE	FALSE	a_NONE	23421	ITGB3BP	1	63440770	63593721	-1	152951	17.2227	protein_coding	integrin subunit beta 3 binding protein [Source:HGNC Symbol;Acc:HGNC:6157]
PCDHGB2	ENSG00000253910	-1.42002	2.54e-10	FALSE	FALSE	FALSE	a_NONE	56103	PCDHGB2	5	141360042	141512979	1	152937	17.2226	protein_coding	protocadherin gamma subfamily B, 2 [Source:HGNC Symbol;Acc:HGNC:8709]
PAK1	ENSG00000149269	-0.311221	0.0201385	TRUE	FALSE	FALSE	a_NONE	5058	PAK1	11	77321707	77474635	-1	152928	17.2225	protein_coding	p21 (RAC1) activated kinase 1 [Source:HGNC Symbol;Acc:HGNC:8590]
LIMS1	ENSG00000169756	0.0309928	0.834494	TRUE	FALSE	FALSE	a_NONE	3987	LIMS1	2	108534355	108687246	1	152891	17.2221	protein_coding	LIM zinc finger domain containing 1 [Source:HGNC Symbol;Acc:HGNC:6616]
STK32A	ENSG00000169302	0.397597	0.845425	FALSE	FALSE	FALSE	a_NONE	202374	STK32A	5	147234963	147387852	1	152889	17.2221	protein_coding	serine/threonine kinase 32A [Source:HGNC Symbol;Acc:HGNC:28317]
SNCAIP	ENSG00000064692	-1.70135	3.12e-06	FALSE	FALSE	FALSE	a_NONE	9627	SNCAIP	5	122311354	122464219	1	152865	17.2219	protein_coding	synuclein alpha interacting protein [Source:HGNC Symbol;Acc:HGNC:11139]
MAMLD1	ENSG00000013619	2.30974	0.124784	FALSE	FALSE	FALSE	a_NONE	10046	MAMLD1	X	150361422	150514178	1	152756	17.2209	protein_coding	mastermind like domain containing 1 [Source:HGNC Symbol;Acc:HGNC:2568]
IKZF2	ENSG00000030419	0.521554	0.246218	FALSE	FALSE	FALSE	a_NONE	22807	IKZF2	2	212999691	213152427	-1	152736	17.2207	protein_coding	IKAROS family zinc finger 2 [Source:HGNC Symbol;Acc:HGNC:13177]
ADARB1	ENSG00000197381	-0.0251646	0.975136	TRUE	FALSE	FALSE	a_NONE	104	ADARB1	21	45073853	45226560	1	152707	17.2204	protein_coding	adenosine deaminase, RNA specific B1 [Source:HGNC Symbol;Acc:HGNC:226]
ZFP64	ENSG00000020256	0.00505253	0.991829	TRUE	FALSE	FALSE	a_NONE	55734	ZFP64	20	52051663	52204308	-1	152645	17.2198	protein_coding	ZFP64 zinc finger protein [Source:HGNC Symbol;Acc:HGNC:15940]
POLR3B	ENSG00000013503	0.3113	0.179404	TRUE	FALSE	FALSE	a_NONE	55703	POLR3B	12	106357658	106510198	1	152540	17.2188	protein_coding	RNA polymerase III subunit B [Source:HGNC Symbol;Acc:HGNC:30348]
KLC1	ENSG00000126214	-0.545794	1.74e-12	TRUE	FALSE	FALSE	a_NONE	3831	KLC1	14	103561896	103714249	1	152353	17.2171	protein_coding	kinesin light chain 1 [Source:HGNC Symbol;Acc:HGNC:6387]
KLHL4	ENSG00000102271	-0.572385	0.81095	FALSE	FALSE	FALSE	a_NONE	56062	KLHL4	X	87517749	87670050	1	152301	17.2166	protein_coding	kelch like family member 4 [Source:HGNC Symbol;Acc:HGNC:6355]
FAM184B	ENSG00000047662	0.0819731	0.951771	FALSE	FALSE	FALSE	a_NONE	27146	FAM184B	4	17629306	17781512	-1	152206	17.2157	protein_coding	family with sequence similarity 184 member B [Source:HGNC Symbol;Acc:HGNC:29235]
PKN2	ENSG00000065243	0.353109	0.00923963	TRUE	FALSE	FALSE	a_NONE	5586	PKN2	1	88684222	88836255	1	152033	17.214	protein_coding	protein kinase N2 [Source:HGNC Symbol;Acc:HGNC:9406]
PPEF1	ENSG00000086717	-2.73116	2.94e-22	TRUE	FALSE	FALSE	a_NONE	5475	PPEF1	X	18675909	18827921	1	152012	17.2138	protein_coding	protein phosphatase with EF-hand domain 1 [Source:HGNC Symbol;Acc:HGNC:9243]
PARG	ENSG00000227345	-0.000189451	1	TRUE	FALSE	FALSE	a_NONE	8505	PARG	10	49818279	49970203	-1	151924	17.213	protein_coding	poly(ADP-ribose) glycohydrolase [Source:HGNC Symbol;Acc:HGNC:8605]
KDM2B	ENSG00000089094	0.0528571	0.839637	TRUE	FALSE	FALSE	a_NONE	84678	KDM2B	12	121429097	121581015	-1	151918	17.2129	protein_coding	lysine demethylase 2B [Source:HGNC Symbol;Acc:HGNC:13610]
MGA	ENSG00000174197	-0.463447	4.52e-05	TRUE	FALSE	FALSE	a_NONE	23269	MGA	15	41621224	41773081	1	151857	17.2124	protein_coding	MGA, MAX dimerization protein [Source:HGNC Symbol;Acc:HGNC:14010]
AC006030.1	ENSG00000264324	0.0309936	0.991975	FALSE	FALSE	FALSE	a_NONE	NA	AC006030.1	2	74211604	74363377	-1	151773	17.2116	protein_coding
PI4KA	ENSG00000241973	-0.443915	0.011432	TRUE	FALSE	FALSE	a_NONE	5297	PI4KA	22	20707691	20859417	-1	151726	17.2111	protein_coding	phosphatidylinositol 4-kinase alpha [Source:HGNC Symbol;Acc:HGNC:8983]
DYRK1A	ENSG00000157540	-0.0995554	0.601579	TRUE	FALSE	FALSE	a_NONE	1859	DYRK1A	21	37365790	37517450	1	151660	17.2105	protein_coding	dual specificity tyrosine phosphorylation regulated kinase 1A [Source:HGNC Symbol;Acc:HGNC:3091]
ACACB	ENSG00000076555	0.557577	0.0493951	TRUE	FALSE	FALSE	a_NONE	32	ACACB	12	109116595	109268226	1	151631	17.2102	protein_coding	acetyl-CoA carboxylase beta [Source:HGNC Symbol;Acc:HGNC:85]
CHRM2	ENSG00000181072	-1.21213	7.53e-08	TRUE	FALSE	FALSE	a_NONE	1129	CHRM2	7	136868669	137020255	1	151586	17.2098	protein_coding	cholinergic receptor muscarinic 2 [Source:HGNC Symbol;Acc:HGNC:1951]
IMPG1	ENSG00000112706	-1.04162	0.244321	FALSE	FALSE	FALSE	a_NONE	3617	IMPG1	6	75921115	76072678	-1	151563	17.2096	protein_coding	interphotoreceptor matrix proteoglycan 1 [Source:HGNC Symbol;Acc:HGNC:6055]
CHST8	ENSG00000124302	0.129237	0.77	TRUE	FALSE	FALSE	a_NONE	64377	CHST8	19	33621955	33773509	1	151554	17.2095	protein_coding	carbohydrate sulfotransferase 8 [Source:HGNC Symbol;Acc:HGNC:15993]
C16orf62	ENSG00000103544	0.352419	9.96e-05	TRUE	FALSE	FALSE	a_NONE	57020	C16orf62	16	19555240	19706793	1	151553	17.2095	protein_coding	chromosome 16 open reading frame 62 [Source:HGNC Symbol;Acc:HGNC:24641]
KIF5C	ENSG00000168280	-1.51964	1.21e-26	TRUE	FALSE	FALSE	a_NONE	3800	KIF5C	2	148875250	149026759	1	151509	17.209	protein_coding	kinesin family member 5C [Source:HGNC Symbol;Acc:HGNC:6325]
RGSL1	ENSG00000121446	-3.10328	0.114316	FALSE	FALSE	FALSE	a_NONE	353299	RGSL1	1	182409192	182560599	1	151407	17.2081	protein_coding	regulator of G protein signaling like 1 [Source:HGNC Symbol;Acc:HGNC:18636]
DTWD2	ENSG00000169570	0.205251	0.306802	FALSE	FALSE	FALSE	a_NONE	285605	DTWD2	5	118837322	118988545	-1	151223	17.2063	protein_coding	DTW domain containing 2 [Source:HGNC Symbol;Acc:HGNC:19334]
CLIP1	ENSG00000130779	-0.369602	0.000686734	TRUE	FALSE	FALSE	a_NONE	6249	CLIP1	12	122271432	122422632	-1	151200	17.2061	protein_coding	CAP-Gly domain containing linker protein 1 [Source:HGNC Symbol;Acc:HGNC:10461]
RNF38	ENSG00000137075	-0.00982544	0.955077	TRUE	FALSE	FALSE	a_NONE	152006	RNF38	9	36336396	36487548	-1	151152	17.2056	protein_coding	ring finger protein 38 [Source:HGNC Symbol;Acc:HGNC:18052]
CDK8	ENSG00000132964	-0.0704156	0.479829	TRUE	FALSE	FALSE	a_NONE	1024	CDK8	13	26254104	26405238	1	151134	17.2055	protein_coding	cyclin dependent kinase 8 [Source:HGNC Symbol;Acc:HGNC:1779]
MBOAT2	ENSG00000143797	-0.61219	1.24e-10	TRUE	FALSE	FALSE	a_NONE	129642	MBOAT2	2	8852690	9003813	-1	151123	17.2054	protein_coding	membrane bound O-acyltransferase domain containing 2 [Source:HGNC Symbol;Acc:HGNC:25193]
MEF2A	ENSG00000068305	-1.33155	3.12e-33	TRUE	FALSE	FALSE	a_NONE	4205	MEF2A	15	99565417	99716466	1	151049	17.2047	protein_coding	myocyte enhancer factor 2A [Source:HGNC Symbol;Acc:HGNC:6993]
ANKRD36	ENSG00000135976	-0.254584	0.27033	TRUE	FALSE	FALSE	a_NONE	375248	ANKRD36	2	97113496	97264521	1	151025	17.2044	protein_coding	ankyrin repeat domain 36 [Source:HGNC Symbol;Acc:HGNC:24079]
LRP6	ENSG00000070018	0.516155	0.0020613	TRUE	FALSE	FALSE	a_NONE	4040	LRP6	12	12116025	12267012	-1	150987	17.2041	protein_coding	LDL receptor related protein 6 [Source:HGNC Symbol;Acc:HGNC:6698]
USP9X	ENSG00000124486	-0.0546702	0.852063	TRUE	FALSE	FALSE	a_NONE	8239	USP9X	X	41085635	41236579	1	150944	17.2037	protein_coding	ubiquitin specific peptidase 9, X-linked [Source:HGNC Symbol;Acc:HGNC:12632]
RNF144A	ENSG00000151692	-1.24991	2.81e-158	TRUE	FALSE	FALSE	a_NONE	9781	RNF144A	2	6917392	7068286	1	150894	17.2032	protein_coding	ring finger protein 144A [Source:HGNC Symbol;Acc:HGNC:20457]
NCOA7	ENSG00000111912	0.754808	9.2e-13	TRUE	FALSE	FALSE	a_NONE	135112	NCOA7	6	125781161	125932030	1	150869	17.2029	protein_coding	nuclear receptor coactivator 7 [Source:HGNC Symbol;Acc:HGNC:21081]
FAM81A	ENSG00000157470	-1.05559	2.1e-05	TRUE	FALSE	FALSE	a_NONE	145773	FAM81A	15	59372693	59523549	1	150856	17.2028	protein_coding	family with sequence similarity 81 member A [Source:HGNC Symbol;Acc:HGNC:28379]
TAF15	ENSG00000270647	-0.243555	0.000173721	TRUE	FALSE	FALSE	a_NONE	8148	TAF15	17	35713791	35864615	1	150824	17.2025	protein_coding	TATA-box binding protein associated factor 15 [Source:HGNC Symbol;Acc:HGNC:11547]
PLPP3	ENSG00000162407	0.64283	9.88e-08	TRUE	FALSE	FALSE	a_NONE	8613	PLPP3	1	56494747	56645301	-1	150554	17.1999	protein_coding	phospholipid phosphatase 3 [Source:HGNC Symbol;Acc:HGNC:9229]
ZNF462	ENSG00000148143	0.160626	0.45326	TRUE	FALSE	FALSE	a_NONE	58499	ZNF462	9	106863097	107013634	1	150537	17.1998	protein_coding	zinc finger protein 462 [Source:HGNC Symbol;Acc:HGNC:21684]
KCNJ15	ENSG00000157551	-1.96406	2.14e-05	FALSE	FALSE	FALSE	a_NONE	3772	KCNJ15	21	38157034	38307357	1	150323	17.1977	protein_coding	potassium voltage-gated channel subfamily J member 15 [Source:HGNC Symbol;Acc:HGNC:6261]
COL4A3	ENSG00000169031	-0.695502	0.79222	FALSE	FALSE	FALSE	a_NONE	1285	COL4A3	2	227164565	227314792	1	150227	17.1968	protein_coding	collagen type IV alpha 3 chain [Source:HGNC Symbol;Acc:HGNC:2204]
KIF21A	ENSG00000139116	-0.913128	3.69e-36	TRUE	FALSE	FALSE	a_NONE	55605	KIF21A	12	39293228	39443390	-1	150162	17.1962	protein_coding	kinesin family member 21A [Source:HGNC Symbol;Acc:HGNC:19349]
SHB	ENSG00000107338	-0.951566	1.92e-13	TRUE	FALSE	FALSE	a_NONE	6461	SHB	9	37919134	38069211	-1	150077	17.1953	protein_coding	SH2 domain containing adaptor protein B [Source:HGNC Symbol;Acc:HGNC:10838]
[truncated: 14,073 more rows]

## Sheet: WT_C versus BKO_C
	ensembl_geneid	baseMean	log2FoldChange	lfcSE	stat	pvalue	padj	entrez	symbol	gene_of_interest	chr	start	end	strand	biotype	description	significant
[truncated: 26,141 more rows]

[truncated: 3 more sheets: WT_C versus WT_ATRA, WT_ATRA versus WT_ATRA, BKO_C versus BKO_ATRA]
